# Supplementary material for: Rapid increase in dichloromethane emissions from China inferred through atmospheric observations
Source: Nat Commun. 2021 Dec 14;12:7279. doi: 10.1038/s41467-021-27592-y (PMC8671471; doi:10.1038/s41467-021-27592-y)
Supplement: Supplementary file 4 — Supplementary Data 1 [file 41467_2021_27592_MOESM4_ESM.xlsx]

## Sheet: AKD
time	mole fractions
2017-08-11 03:04:00	53.65
2017-08-30 06:21:00	52.48
2017-09-20 06:29:00	54.35
2017-09-27 06:29:00	51.36
2017-10-05 06:30:00	52.08
2017-10-18 06:03:00	54.09
2017-10-26 06:25:00	177.88
2017-11-02 06:12:00	64.76
2017-11-09 06:10:00	62.76
2017-11-15 06:10:00	62.84
2017-11-22 06:10:00	79.29
2017-11-29 06:10:00	68.38
2017-12-27 06:10:00	72.33
2018-01-03 06:10:00	108.07
2018-01-10 06:07:00	138.9
2018-01-17 06:10:00	75.05
2018-02-01 07:27:00	72.73
2018-02-08 06:05:00	74.92
2018-02-21 06:05:00	71.42
2018-02-28 06:12:00	66.61
2018-03-07 06:10:00	69.41
2018-03-14 06:10:00	76.36
2018-03-21 06:15:00	67.95
2018-03-28 06:15:00	72.32
2018-04-05 06:10:00	76.17
2018-04-18 06:14:00	68.03
2018-04-25 06:14:00	68.6
2018-05-02 06:10:00	71.81
2018-05-09 06:10:00	71.19
2018-05-16 06:10:00	76.7
2018-05-23 06:10:00	79.14
2018-05-30 06:12:00	74.32
2018-06-06 06:10:00	91.45
2018-06-13 06:10:00	63.6
2018-06-20 06:10:00	69.08
2018-06-28 06:10:00	57.84
2018-07-04 06:10:00	54.65
2018-07-11 06:10:00	59.19
2018-07-19 06:10:00	55.78
2018-07-25 06:10:00	54.9
2018-08-01 06:10:00	49.54
2018-08-15 09:40:00	49.78
2018-08-22 06:10:00	55.25
2018-08-29 06:11:00	60.75
2018-09-05 07:03:00	60.56
2018-09-15 06:10:00	55.45
2018-09-26 07:05:00	58.81
2018-10-03 07:05:00	52.62
2018-10-10 06:10:00	62.89
2018-10-18 06:15:00	62.48
2018-10-31 06:30:00	97.95
2018-11-07 06:30:00	67.14
2018-11-14 06:10:00	73.53
2018-11-21 06:10:00	123.17
2018-11-28 06:10:00	199.67
2018-12-05 06:10:00	90.12
2018-12-12 06:10:00	71.91
2018-12-19 06:14:00	153.63
2018-12-26 06:12:00	89.06
2019-01-02 06:10:00	76.88
2019-01-16 06:21:00	79.09
2019-02-07 06:30:00	85.45
2019-03-20 06:10:00	160.61
2019-04-03 06:10:00	138.99
2019-04-10 06:10:00	129.42
2019-04-24 06:04:00	112.02
2019-05-02 06:21:00	250.29
2019-05-08 06:29:00	93.93
2019-05-15 06:29:00	93.85
2019-05-23 06:30:00	101.75
2019-05-29 06:03:00	91.87
2019-06-12 06:12:00	77.53
2019-06-26 06:03:00	67.25
2019-07-03 06:25:00	66.47
2019-07-10 06:12:00	65.55
2019-07-17 06:10:00	61.66
2019-08-14 06:10:00	57.01
2019-08-21 06:10:00	55.9
2019-08-28 06:07:00	61.68
2019-10-02 06:31:00	58.91
2019-10-09 06:26:00	65.11
2019-10-23 06:19:00	75.3
2019-10-30 06:31:00	88.81
2019-11-06 06:33:00	233.36

## Sheet: JGJ
time	mole fractions
2017-03-10 07:02:00	1166.28
2017-03-11 06:10:00	1578.65
2017-03-12 06:13:00	681.419
2017-03-13 06:20:00	370.69
2017-03-14 06:28:00	587.59
2017-03-15 06:54:00	706.369
2017-03-16 06:30:00	1413.71
2017-03-17 06:34:00	744.607
2017-03-18 06:31:00	1759.73
2017-03-19 06:26:00	697.19
2017-03-20 06:19:00	804.662
2017-03-21 08:31:00	3414.71
2017-03-22 06:33:00	1357.02
2017-03-23 06:38:00	1857.99
2017-03-24 06:53:00	493.07
2017-03-25 06:20:00	374.394
2017-03-26 06:36:00	296.983
2017-03-27 06:20:00	468.165
2017-03-28 06:27:00	1050.02
2017-03-29 06:31:00	903.86
2017-03-30 06:52:00	352.822
2017-03-31 06:24:00	371.292
2017-04-01 06:36:00	453.266
2017-04-02 06:43:00	295.22
2017-04-03 07:25:00	379.685
2017-04-04 06:10:00	365.186
2017-04-05 06:06:00	837.669
2017-04-06 06:11:00	1049.11
2017-04-07 06:13:00	667.394
2017-04-08 06:05:00	614.623
2017-04-09 06:03:00	480.763
2017-04-10 06:23:00	726.87
2017-04-11 06:43:00	475.371
2017-04-12 06:25:00	375.88
2017-04-13 06:24:00	236.627
2017-04-14 07:39:00	388.392
2017-04-15 06:23:00	414.658
2017-04-16 06:30:00	175.243
2017-04-17 06:48:00	414.764
2017-04-18 07:40:00	112.696
2017-04-19 06:48:00	576.075
2017-04-20 07:09:00	498.383
2017-04-21 06:22:00	415.043
2017-04-22 06:32:00	171.086
2017-04-28 06:41:00	431.79
2017-04-29 06:55:00	349.982
2017-04-30 06:53:00	1011.72
2017-05-01 07:12:00	515.139
2017-05-02 06:50:00	1633.59
2017-05-03 06:45:00	193.421
2017-05-04 06:25:00	211.394
2017-05-05 07:04:00	1099.56
2017-05-08 07:01:00	535.375
2017-05-09 06:23:00	1602.86
2017-05-10 06:30:00	700.016
2017-05-11 06:30:00	195.545
2017-05-12 06:20:00	801.626
2017-05-13 06:42:00	659.899
2017-05-14 06:55:00	210.194
2017-05-15 06:24:00	310.324
2017-05-16 06:22:00	188.675
2017-05-17 06:20:00	214.284
2017-05-18 06:27:00	704.865
2017-05-19 06:43:00	733.574
2017-05-20 07:16:00	329.32
2017-05-21 06:05:00	281.327
2017-05-22 06:24:00	589.982
2017-05-23 06:21:00	210.071
2017-05-24 07:20:00	238.487
2017-05-25 06:32:00	283.777
2017-05-26 06:41:00	315.492
2017-05-27 05:40:00	457.532
2017-05-28 06:24:00	226.337
2017-06-01 06:26:00	339.646
2017-06-02 06:17:00	542.994
2017-06-03 07:00:00	1066.83
2017-06-04 09:55:00	677.802
2017-06-05 06:22:00	430.742
2017-06-06 06:21:00	567.183
2017-06-07 06:19:00	693.24
2017-06-08 06:22:00	746.099
2017-06-09 06:21:00	410.799
2017-06-10 06:20:00	218.487
2017-06-11 06:30:00	513.878
2017-06-12 06:21:00	338.999
2017-06-13 06:18:00	449.374
2017-06-14 09:05:00	1171.94
2017-06-15 06:22:00	1250.84
2017-06-16 06:19:00	546.548
2017-06-17 06:27:00	1383.11
2017-06-18 07:43:00	497.207
2017-06-19 06:22:00	354.956
2017-06-20 06:23:00	587.877
2017-06-21 06:19:00	1071.39
2017-06-22 06:19:00	472.282
2017-06-23 06:19:00	449.249
2017-06-24 09:42:00	504.417
2017-06-25 06:23:00	251.558
2017-06-26 08:46:00	183.754
2017-06-27 06:20:00	618.142
2017-06-28 06:21:00	269.663
2017-06-29 06:21:00	178.361
2017-06-30 06:21:00	773.405
2017-07-01 06:59:00	475.94
2017-07-02 05:37:00	569.111
2017-07-03 06:20:00	482.136
2017-07-04 06:20:00	339.995
2017-07-05 06:35:00	68.951
2017-07-06 06:22:00	904.636
2017-07-07 06:16:00	240.261
2017-07-08 06:12:00	1339.66
2017-07-09 06:10:00	1400.99
2017-07-10 06:25:00	191.599
2017-07-11 06:25:00	381.799
2017-07-12 06:46:00	99.419
2017-07-13 06:26:00	67.652
2017-07-14 06:19:00	985.532
2017-07-15 06:41:00	272.645
2017-07-16 06:43:00	200.334
2017-07-17 06:18:00	331.683
2017-07-18 06:19:00	153.047
2017-07-19 06:17:00	209.15
2017-07-20 06:44:00	146.681
2017-07-21 06:16:00	320.839
2017-07-22 06:27:00	71.528
2017-07-23 06:22:00	73.349
2017-07-24 06:19:00	153.429
2017-07-25 06:48:00	167.562
2017-07-26 06:17:00	164.414
2017-07-28 05:55:00	197.943
2017-07-29 07:13:00	364.907
2017-07-30 07:08:00	348.843
2017-07-31 06:17:00	268.965
2017-08-01 06:05:00	332.687
2017-08-02 06:18:00	446.4
2017-08-03 06:23:00	454.792
2017-08-04 07:26:00	451.446
2017-08-05 06:04:00	226.434
2017-08-06 06:51:00	296.99
2017-08-07 06:26:00	111.042
2017-08-08 06:22:00	125.34
2017-08-09 06:41:00	120.372
2017-08-10 06:36:00	424.755
2017-08-11 06:34:00	694.493
2017-08-12 07:32:00	200.271
2017-08-13 07:52:00	236.93
2017-08-14 06:21:00	456.639
2017-08-15 06:20:00	920.837
2017-08-16 06:19:00	334.081
2017-08-17 06:16:00	180.019
2017-08-18 06:22:00	85.377
2017-08-19 06:04:00	139.443
2017-08-20 06:20:00	109.855
2017-08-21 06:21:00	170.295
2017-08-22 06:24:00	113.851
2017-08-23 06:21:00	138.091
2017-08-24 06:18:00	515.71
2017-08-26 06:30:00	271.035
2017-08-27 06:33:00	124.813
2017-08-28 06:19:00	307.041
2017-08-29 06:19:00	167.529
2017-08-30 06:12:00	155.414
2017-08-31 06:18:00	404.737
2017-09-01 06:30:00	259.326
2017-09-02 06:29:00	300.25
2017-09-03 06:19:00	365.338
2017-09-04 05:44:00	574.308
2017-09-05 06:38:00	353.156
2017-09-06 06:19:00	241.888
2017-09-07 06:15:00	623.827
2017-09-08 06:20:00	616.184
2017-09-09 06:29:00	406.022
2017-09-10 06:34:00	242.64
2017-09-11 06:22:00	610.091
2017-09-12 06:17:00	596.654
2017-09-13 06:18:00	200.752
2017-09-14 06:19:00	378.962
2017-09-15 06:16:00	513.652
2017-09-17 06:40:00	806.979
2017-09-18 06:15:00	544.1
2017-09-19 06:23:00	309.43
2017-09-20 06:28:00	225.796
2017-09-21 06:12:00	930.374
2017-09-22 06:22:00	925.897
2017-09-24 07:05:00	1190.37
2017-09-25 06:33:00	436.643
2017-09-26 06:13:00	1191.44
2017-09-27 06:21:00	253.987
2017-09-28 06:29:00	268.815
2017-09-29 06:43:00	1632.56
2017-09-30 06:22:00	2026.95
2017-10-01 06:50:00	589.084
2017-10-02 05:42:00	485.298
2017-10-03 07:38:00	486.134
2017-10-04 06:09:00	148.466
2017-10-05 06:53:00	449.1
2017-10-06 06:21:00	1011.79
2017-10-07 06:11:00	894.242
2017-10-08 06:36:00	488.593
2017-10-09 06:24:00	441.562
2017-10-10 06:45:00	139.122
2017-10-11 06:36:00	197.004
2017-10-12 08:55:00	135.77
2017-10-13 07:09:00	212.402
2017-10-14 04:48:00	329.726
2017-10-15 07:19:00	856.291
2017-10-16 06:19:00	472.79
2017-10-17 06:17:00	1171.27
2017-10-18 06:55:00	465.253
2017-10-19 06:30:00	654.988
2017-10-20 06:21:00	1777.95
2017-10-21 06:43:00	733.782
2017-10-22 09:51:00	355.734
2017-10-23 06:23:00	252.704
2017-10-24 06:37:00	881.769
2017-10-25 06:52:00	937.479
2017-10-26 06:37:00	438.228
2017-10-27 06:43:00	877.886
2017-10-28 06:18:00	2145.88
2017-10-29 06:16:00	704.011
2017-10-30 05:56:00	438.797
2017-10-31 06:22:00	415.818
2017-11-01 06:19:00	479.337
2017-11-02 06:37:00	555.855
2017-11-03 05:53:00	688.11
2017-11-04 06:27:00	1723.61
2017-11-05 06:47:00	1861.71
2017-11-06 06:44:00	1202.07
2017-11-07 06:37:00	748.256
2017-11-08 06:12:00	2214.09
2017-11-09 06:19:00	1028.9
2017-11-10 06:34:00	336.771
2017-11-11 04:11:00	778.455
2017-11-12 04:24:00	1809.2
2017-11-13 06:23:00	352.197
2017-11-14 06:37:00	1884.21
2017-11-15 06:27:00	1605.24
2017-11-16 06:28:00	1253.86
2017-11-17 06:30:00	1032.17
2017-11-18 05:49:00	694.218
2017-11-19 07:41:00	689.103
2017-11-20 06:25:00	410.691
2017-11-21 06:51:00	432.545
2017-11-22 06:29:00	484.803
2017-11-23 06:20:00	213.559
2017-11-24 06:25:00	206.74
2017-11-25 04:20:00	487.068
2017-11-26 04:23:00	715.543
2017-11-27 06:32:00	988.096
2017-11-28 06:38:00	598.228
2017-11-29 06:18:00	2460.25
2017-11-30 06:20:00	364.798
2017-12-01 06:28:00	1166.69
2017-12-02 04:19:00	1067.34
2017-12-03 04:15:00	752.589
2017-12-04 06:29:00	1646.81
2017-12-05 06:57:00	1253.24
2017-12-06 06:25:00	1302.8
2017-12-07 06:28:00	1813.69
2017-12-08 06:21:00	318.357
2017-12-09 09:33:00	2009.97
2017-12-10 06:31:00	2158.96
2017-12-11 06:55:00	3890.66
2017-12-12 06:50:00	1183.03
2017-12-13 06:25:00	961.25
2017-12-14 06:35:00	665.56
2017-12-15 06:15:00	310.56
2017-12-16 06:04:00	512.818
2017-12-17 05:11:00	477.333
2017-12-18 06:07:00	260.473
2017-12-19 06:37:00	513.71
2017-12-20 06:37:00	1330.34
2017-12-21 05:53:00	1226.65
2017-12-22 06:47:00	1208.54
2017-12-23 06:57:00	1133.24
2017-12-24 04:40:00	1787.29
2017-12-25 06:50:00	2304.94
2017-12-26 06:38:00	1885.43
2017-12-27 06:35:00	3023.49
2017-12-28 06:20:00	2741.93
2017-12-29 06:57:00	1747.31
2017-12-30 05:54:00	345.59
2017-12-31 06:30:00	1031.24
2018-01-01 06:17:00	1133.83
2018-01-02 06:12:00	936.081
2018-01-03 06:40:00	951.856
2018-01-04 07:00:00	497.871
2018-01-05 07:21:00	1285.7
2018-01-06 06:50:00	2326.31
2018-01-07 06:45:00	522.289
2018-01-08 06:30:00	295.312
2018-01-09 06:58:00	363.938
2018-01-10 06:21:00	291.518
2018-01-11 06:43:00	1987.15
2018-01-12 06:29:00	2227.08
2018-01-13 05:16:00	1325.32
2018-01-14 06:18:00	1663.31
2018-01-15 06:27:00	3075.25
2018-01-16 06:23:00	658.393
2018-01-17 06:28:00	1668.53
2018-01-18 06:24:00	1372.37
2018-01-19 06:29:00	1130.79
2018-01-20 06:42:00	747.094
2018-01-21 06:52:00	280.953
2018-01-22 04:35:00	2599.02
2018-01-23 06:26:00	1943.96
2018-01-24 06:25:00	765.265
2018-01-25 06:45:00	1071.2
2018-01-26 06:35:00	868.557
2018-01-27 06:18:00	425.042
2018-01-28 06:23:00	781.355
2018-01-29 06:20:00	801.253
2018-01-30 06:35:00	690.33
2018-01-31 06:37:00	290.9
2018-02-01 06:22:00	1537.66
2018-02-02 05:31:00	201.114
2018-02-03 05:02:00	283.511
2018-02-04 06:18:00	433.659
2018-02-05 04:27:00	191.488
2018-02-06 06:47:00	888.986
2018-02-07 06:52:00	692.474
2018-02-08 06:15:00	544.75
2018-02-09 06:28:00	550.864
2018-02-10 06:49:00	331.497
2018-02-11 06:36:00	170.248
2018-02-12 06:56:00	202.548
2018-02-13 06:20:00	1206.67
2018-02-14 07:57:00	450.42
2018-02-15 07:22:00	328.373
2018-02-16 06:46:00	865.882
2018-02-17 07:24:00	518.394
2018-02-18 06:10:00	217.496
2018-02-19 06:45:00	162.267
2018-02-20 09:07:00	290.955
2018-02-21 07:24:00	251.123
2018-02-22 06:49:00	102.945
2018-02-23 06:49:00	444.073
2018-02-24 06:44:00	173.032
2018-02-25 06:50:00	224.109
2018-02-26 06:25:00	906.289
2018-02-27 06:36:00	459.526
2018-02-28 06:39:00	498.064
2018-03-01 06:59:00	339.81
2018-03-02 07:00:00	528.672
2018-03-03 06:20:00	894.287
2018-03-04 06:13:00	326.683
2018-03-05 06:32:00	117.601
2018-03-06 06:24:00	491.958
2018-03-07 07:26:00	268.19
2018-03-08 06:20:00	375.132
2018-03-09 06:30:00	323.038
2018-03-10 06:10:00	987.114
2018-03-11 06:06:00	793.657
2018-03-12 06:23:00	2620.63
2018-03-13 06:29:00	974.375
2018-03-14 06:40:00	719.471
2018-03-15 06:27:00	1183.47
2018-03-16 06:41:00	334.593
2018-03-17 07:20:00	542.859
2018-03-18 06:30:00	299.303
2018-03-19 06:22:00	360.065
2018-03-20 06:38:00	705.731
2018-03-21 07:06:00	799.596
2018-03-22 06:37:00	270.601
2018-03-23 04:53:00	2936.3
2018-03-24 06:20:00	627.996
2018-03-25 06:50:00	461.888
2018-03-26 06:25:00	1895.49
2018-03-27 06:57:00	839.634
2018-03-28 06:37:00	336.492
2018-03-29 07:29:00	750.879
2018-03-30 07:42:00	1910.32
2018-03-31 08:25:00	455.085
2018-04-01 06:27:00	337.477
2018-04-02 06:41:00	618.756
2018-04-03 06:12:00	1034.5
2018-04-04 06:43:00	854.134
2018-04-05 07:55:00	282.853
2018-04-06 07:05:00	354.029
2018-04-07 06:55:00	164.285
2018-04-08 06:34:00	294.385
2018-04-09 06:18:00	661.21
2018-04-11 06:19:00	423.785
2018-04-12 06:20:00	1039.39
2018-04-13 06:22:00	362.076
2018-04-14 08:01:00	223.802
2018-04-15 06:24:00	132.162
2018-04-16 06:50:00	172.495
2018-04-17 06:43:00	652.744
2018-04-18 06:50:00	325.215
2018-04-19 06:45:00	149.218
2018-04-20 06:27:00	214.809
2018-04-21 06:39:00	635.153
2018-04-22 06:32:00	339.236
2018-04-23 09:05:00	431.392
2018-04-24 06:27:00	358.014
2018-04-25 06:37:00	213.418
2018-04-26 07:37:00	423.329
2018-04-27 06:25:00	342.729
2018-04-28 06:46:00	670.652
2018-04-29 06:15:00	415.709
2018-04-30 07:11:00	666.151
2018-05-01 06:50:00	401.096
2018-05-02 07:42:00	161.185
2018-05-03 09:26:00	303.703
2018-05-04 06:38:00	1080.03
2018-05-05 06:35:00	713.986
2018-05-06 07:20:00	159.312
2018-05-08 06:38:00	256.815
2018-05-09 06:19:00	299.961
2018-05-10 06:20:00	2093.57
2018-05-11 06:14:00	533.483
2018-05-12 06:20:00	647.671
2018-05-13 06:40:00	608.001
2018-05-14 06:23:00	1312.69
2018-05-15 06:26:00	244.35
2018-05-16 06:30:00	244.679
2018-05-17 06:19:00	200.189
2018-05-18 06:30:00	186.204
2018-05-19 06:30:00	1147.1
2018-05-20 06:18:00	502.937
2018-05-21 06:36:00	446.912
2018-05-22 06:11:00	265.62
2018-05-23 06:34:00	551.605
2018-05-24 05:03:00	2207.3
2018-05-25 07:20:00	425.348
2018-05-26 07:16:00	586.875
2018-05-27 06:40:00	645.972
2018-05-28 07:18:00	514.572
2018-05-29 06:47:00	534.247
2018-05-30 06:40:00	574.861
2018-05-31 06:11:00	334.065
2018-06-01 06:27:00	1798.91
2018-06-02 07:38:00	509.658
2018-06-03 06:26:00	2041.79
2018-06-04 06:35:00	271.394
2018-06-05 11:16:00	378.304
2018-06-06 07:58:00	381.866
2018-06-07 08:42:00	469.926
2018-06-08 04:55:00	403.71
2018-06-09 06:40:00	332.433
2018-06-10 06:42:00	401.309
2018-06-11 07:51:00	2115.73
2018-06-12 04:53:00	681.305
2018-06-13 07:51:00	314.404
2018-06-14 06:28:00	213.296
2018-06-15 06:31:00	194.56
2018-06-16 06:33:00	763.465
2018-06-17 06:41:00	389.133
2018-06-18 07:33:00	364.485
2018-06-19 06:36:00	2100.71
2018-06-20 06:21:00	1109.06
2018-06-21 06:57:00	431.07
2018-06-22 06:21:00	464.214
2018-06-23 06:50:00	2327.81
2018-06-24 06:45:00	89.705
2018-06-25 06:50:00	62.812
2018-06-26 06:36:00	64.543
2018-06-27 06:43:00	226.768
2018-06-28 07:45:00	214.067
2018-06-29 07:14:00	701.052
2018-06-30 06:33:00	343.123
2018-07-01 08:36:00	413.506
2018-07-02 06:22:00	76.589
2018-07-03 04:24:00	399.143
2018-07-04 06:16:00	1032
2018-07-05 06:18:00	838.923
2018-07-06 06:36:00	529.79
2018-07-07 06:45:00	1071.88
2018-07-08 07:00:00	423.449
2018-07-09 06:28:00	461.114
2018-07-10 05:06:00	77.306
2018-07-11 06:40:00	158.152
2018-07-12 06:37:00	230.801
2018-07-13 06:24:00	306.741
2018-07-14 06:46:00	649.799
2018-07-15 06:50:00	115.493
2018-07-16 06:40:00	102.962
2018-07-17 06:46:00	122.039
2018-07-18 06:39:00	97.39
2018-07-19 06:49:00	587.143
2018-07-20 07:00:00	147.958
2018-07-21 06:32:00	218.708
2018-07-22 07:42:00	174.521
2018-07-23 07:23:00	139.138
2018-07-24 05:35:00	91.623
2018-07-25 07:50:00	117.863
2018-07-26 06:24:00	290.448
2018-07-27 06:22:00	272.485
2018-07-28 07:29:00	290.459
2018-07-29 06:15:00	119.277
2018-07-30 07:04:00	544.851
2018-07-31 06:35:00	1145.96
2018-08-01 06:31:00	1136.7
2018-08-06 06:26:00	542.725
2018-08-07 06:24:00	1161.57
2018-08-08 06:16:00	216.831
2018-08-09 06:31:00	442.66
2018-08-10 06:21:00	247.833
2018-08-11 05:59:00	760.186
2018-08-12 07:00:00	420.172
2018-08-13 06:38:00	544.594
2018-08-14 06:24:00	568.846
2018-08-15 06:28:00	360.069
2018-08-16 06:32:00	1164.74
2018-08-17 06:25:00	361.545
2018-08-18 06:29:00	273.266
2018-08-19 06:42:00	361.365
2018-08-20 06:38:00	297.952
2018-08-21 06:28:00	344.408
2018-08-22 06:20:00	238.401
2018-08-23 06:25:00	390.027
2018-08-24 06:20:00	619.276
2018-08-25 08:27:00	238.847
2018-08-30 06:26:00	264.343
2018-08-31 06:25:00	241.99
2018-09-01 07:44:00	192.88
2018-09-02 07:20:00	141.876
2018-09-03 06:25:00	197.052
2018-09-04 06:28:00	263.742
2018-09-05 06:18:00	142.509
2018-09-06 06:22:00	141.665
2018-09-07 06:15:00	384.071
2018-09-08 06:50:00	127.38
2018-09-09 06:20:00	2072.22
2018-09-10 06:25:00	490.515
2018-09-11 06:20:00	1398.33
2018-09-12 06:28:00	828.71
2018-09-13 09:30:00	1916.5
2018-09-14 06:25:00	494.415
2018-09-15 06:32:00	590.719
2018-09-16 08:42:00	255.015
2018-09-17 06:30:00	299.37
2018-09-18 06:27:00	329.987
2018-09-19 06:27:00	600.751
2018-09-20 06:30:00	394.018
2018-09-21 06:20:00	267.568
2018-09-22 08:01:00	1810.11
2018-09-23 07:40:00	742.388
2018-09-24 06:15:00	841.32
2018-09-25 06:28:00	1503.15
2018-09-26 06:20:00	1309.52
2018-09-27 06:30:00	659.226
2018-09-28 06:35:00	449.201
2018-09-29 06:30:00	639.248
2018-09-30 04:38:00	927.897
2018-10-01 06:52:00	239.426
2018-10-02 06:41:00	228.357
2018-10-03 06:18:00	184.486
2018-10-04 06:37:00	187.269
2018-10-05 09:23:00	170.417
2018-10-06 06:42:00	204.94
2018-10-07 07:26:00	356.74
2018-10-08 06:21:00	994.858
2018-10-09 06:20:00	325.06
2018-10-10 06:22:00	296.615
2018-10-11 06:10:00	537.258
2018-10-12 06:10:00	951.233
2018-10-13 07:40:00	1139.88
2018-10-14 06:00:00	870.122
2018-10-15 06:18:00	439.007
2018-10-16 06:20:00	1277.34
2018-10-17 06:25:00	1194.55
2018-10-18 06:20:00	697.628
2018-10-19 06:10:00	2291.55
2018-10-21 06:35:00	566.468
2018-10-22 06:17:00	1109.63
2018-10-23 06:20:00	570.686
2018-10-24 06:15:00	2161.31
2018-10-25 06:10:00	586.117
2018-10-26 06:17:00	639.095
2018-10-27 06:47:00	3635.22
2018-10-28 06:24:00	724.614
2018-10-29 06:14:00	1530.48
2018-10-30 06:18:00	501.388
2018-10-31 06:20:00	1338.4
2018-11-01 06:15:00	938.122
2018-11-02 06:20:00	183.957
2018-11-03 06:15:00	688.099
2018-11-04 06:20:00	1066.86
2018-11-05 06:22:00	358.21
2018-11-06 06:36:00	120.906
2018-11-07 06:25:00	203.565
2018-11-08 06:38:00	298.915
2018-11-09 06:15:00	794.62
2018-11-10 06:59:00	371.572
2018-11-11 06:38:00	406.364
2018-11-12 06:21:00	1028.95
2018-11-13 06:19:00	2273.93
2018-11-15 06:10:00	1642.65
2018-11-16 06:28:00	330.735
2018-11-17 06:35:00	203.557
2018-11-18 06:30:00	163.031
2018-11-19 06:39:00	1642.25
2018-11-20 06:17:00	706.776
2018-11-21 06:36:00	409.488
2018-11-22 06:30:00	2000.33
2018-11-23 06:20:00	1588.08
2018-11-24 06:42:00	726.136
2018-11-25 06:22:00	1106.84
2018-11-26 06:40:00	1151.96
2018-11-27 06:20:00	822.679
2018-11-28 06:27:00	1658.24
2018-11-29 06:14:00	1009.87
2018-11-30 05:21:00	654.607
2018-12-01 08:45:00	1164.56
2018-12-02 06:48:00	1267.67
2018-12-03 06:14:00	591.678
2018-12-04 06:28:00	443.705
2018-12-05 06:32:00	1683.57
2018-12-06 06:18:00	283.115
2018-12-07 06:16:00	299.566
2018-12-08 06:42:00	354.343
2018-12-09 06:29:00	384.322
2018-12-10 06:18:00	384.257
2018-12-11 06:16:00	352.278
2018-12-12 06:17:00	1493.4
2018-12-13 06:15:00	1083.88
2018-12-14 06:14:00	1244.21
2018-12-15 07:38:00	552.13
2018-12-16 06:10:00	641.955
2018-12-17 06:14:00	1107.31
2018-12-18 06:20:00	2502.77
2018-12-19 06:18:00	1662.39
2018-12-20 06:26:00	2195.93
2018-12-21 06:28:00	827.522
2018-12-22 05:35:00	1151.88
2018-12-23 06:30:00	952.746
2018-12-24 06:00:00	512.908
2018-12-25 06:16:00	1063.1
2018-12-28 06:15:00	750.607
2018-12-29 06:16:00	306.238
2018-12-30 06:23:00	541.12
2018-12-31 07:36:00	748.859
2019-01-01 06:17:00	684.129
2019-01-02 06:12:00	720.034
2019-01-03 06:40:00	908.075
2019-01-04 07:00:00	492.869
2019-01-05 07:21:00	627.846
2019-01-06 06:50:00	1180.96
2019-01-07 06:45:00	620.804
2019-01-08 06:30:00	995.843
2019-01-09 06:58:00	512.895
2019-01-10 06:21:00	1323.06
2019-01-11 06:43:00	680.819
2019-01-12 06:29:00	1311.64
2019-01-13 05:16:00	1278.01
2019-01-14 06:18:00	1784.76
2019-01-15 06:27:00	1081.29
2019-01-16 06:23:00	388.913
2019-01-17 06:28:00	530.224
2019-01-18 06:24:00	914.654
2019-01-19 06:29:00	613.906
2019-01-20 06:42:00	1036.22
2019-01-21 06:52:00	508.691
2019-01-22 04:35:00	519.614
2019-01-23 06:26:00	1478.65
2019-01-24 06:25:00	1906.02
2019-01-25 06:45:00	535.093
2019-01-26 06:35:00	578.015
2019-01-27 06:18:00	1316.22
2019-01-28 06:23:00	1464.62
2019-01-29 06:20:00	891.515
2019-01-31 06:37:00	591.374
2019-02-02 05:31:00	581.37
2019-02-03 05:02:00	288.736
2019-02-04 06:18:00	377.837
2019-02-05 04:27:00	399.637
2019-02-06 06:47:00	67.506
2019-02-07 06:52:00	193.609
2019-02-08 06:15:00	376.771
2019-02-09 06:28:00	285.729
2019-02-10 06:49:00	276.545
2019-02-11 06:36:00	174.918
2019-02-12 06:56:00	316.55
2019-02-13 06:20:00	335.364
2019-02-14 07:57:00	600.451
2019-02-15 07:22:00	341.381
2019-02-16 06:46:00	236.77
2019-02-17 07:24:00	236.292
2019-02-18 06:10:00	313.179
2019-02-20 09:07:00	431.574
2019-02-22 06:49:00	1290.51
2019-02-23 06:49:00	581.304
2019-02-24 06:44:00	389.957
2019-02-25 06:50:00	550.175
2019-02-26 06:25:00	2035.17
2019-02-27 06:36:00	2002.39
2019-02-28 06:39:00	1058.2
2019-03-01 06:59:00	2723.56
2019-03-02 07:00:00	1525.65
2019-03-03 06:20:00	670.558
2019-03-04 06:13:00	1092.47
2019-03-05 06:32:00	486.568
2019-03-06 06:24:00	741.311
2019-03-07 07:26:00	449.93
2019-03-09 06:30:00	865.752
2019-03-10 06:10:00	999.05
2019-03-11 06:06:00	556.599
2019-03-12 06:23:00	876.835
2019-03-13 06:29:00	3218.5
2019-03-14 06:40:00	274.146
2019-03-15 06:27:00	189.665
2019-03-16 06:41:00	569.099
2019-03-17 07:20:00	505.568
2019-03-18 06:30:00	1477.87
2019-03-19 06:22:00	536.295
2019-03-20 06:38:00	527.103
2019-03-21 07:06:00	70.087
2019-03-22 06:37:00	68.722
2019-03-23 04:53:00	169.526
2019-03-24 06:20:00	162.154
2019-03-25 06:50:00	467.81
2019-03-26 06:25:00	547.732
2019-03-27 06:57:00	368.964
2019-03-28 06:37:00	247.891
2019-03-29 07:29:00	709.327
2019-03-30 07:42:00	643.327
2019-03-31 08:25:00	661.462
2019-04-01 06:27:00	1036.14
2019-04-02 06:41:00	740.244
2019-04-03 06:12:00	475.975
2019-04-04 06:43:00	1001.88
2019-04-05 07:55:00	234.389
2019-04-06 07:05:00	1526.94
2019-04-07 06:55:00	1270.72
2019-04-08 06:34:00	262.281
2019-04-09 06:18:00	263.073
2019-04-10 06:19:00	563.476
2019-04-11 06:20:00	762.799
2019-04-12 06:22:00	285.982
2019-04-13 08:01:00	624.23
2019-04-14 06:24:00	1130.8
2019-04-15 06:50:00	1089.08
2019-04-16 06:43:00	633.489
2019-04-17 06:50:00	680.26
2019-04-18 06:45:00	953.89
2019-04-19 06:27:00	694.475
2019-04-20 06:39:00	223.169
2019-04-21 06:32:00	768.092
2019-04-22 09:05:00	82.917
2019-04-23 06:27:00	805.576
2019-04-24 06:37:00	1773.02
2019-04-25 07:37:00	762.682
2019-04-26 06:25:00	118.851
2019-04-27 06:46:00	396.853
2019-04-28 06:15:00	324.842
2019-04-29 07:11:00	276.865
2019-04-30 06:50:00	332.483
2019-05-01 07:42:00	157.989
2019-05-02 09:26:00	410.94
2019-05-03 06:38:00	478.836
2019-05-04 06:35:00	1340.62
2019-05-05 07:20:00	1124.81
2019-05-06 06:38:00	1142.6
2019-05-07 06:19:00	1101.45
2019-05-08 06:20:00	520.775
2019-05-09 06:14:00	536.011
2019-05-10 06:20:00	892.945
2019-05-11 06:40:00	879.253
2019-05-12 06:23:00	454.829
2019-05-13 06:26:00	134.896
2019-05-14 06:30:00	768.092
2019-05-15 06:19:00	690.689
2019-05-16 06:30:00	579.172
2019-05-17 06:30:00	930.069
2019-05-18 06:18:00	629.324
2019-05-20 06:36:00	150.663
2019-05-21 06:11:00	228.776
2019-05-22 06:34:00	350.779
2019-05-23 05:03:00	1063.42
2019-05-24 07:20:00	1696.62
2019-05-25 07:16:00	592.708
2019-05-26 06:40:00	939.406
2019-05-27 07:18:00	703.513
2019-05-28 06:47:00	138.162
2019-05-30 06:11:00	296.858
2019-05-31 06:27:00	262.85
2019-06-01 07:38:00	205.992
2019-06-02 06:26:00	229.79
2019-06-03 06:35:00	281.071
2019-06-04 11:16:00	186.094
2019-06-05 07:58:00	383.82
2019-06-06 08:42:00	600.753
2019-06-07 04:55:00	350.74
2019-06-08 06:40:00	412.151
2019-06-09 06:42:00	227.75
2019-06-10 07:51:00	1164.62
2019-06-11 04:53:00	263.403
2019-06-12 07:51:00	1189.98
2019-06-13 06:28:00	1129.43
2019-06-14 06:31:00	1249.1
2019-06-17 07:33:00	218.459
2019-06-18 06:36:00	280.76
2019-06-19 06:21:00	877.166
2019-06-20 06:57:00	514.015
2019-06-21 06:21:00	480.35
2019-06-22 06:50:00	790.073
2019-06-23 06:45:00	2173.47
2019-06-24 06:50:00	1482.24
2019-06-25 06:36:00	993.601
2019-06-26 06:43:00	2735.55
2019-06-27 07:45:00	604.928
2019-06-28 07:14:00	201.058
2019-06-29 06:33:00	2735.55
2019-06-30 08:36:00	427.799
2019-07-01 06:22:00	310.602
2019-07-02 04:24:00	280.352
2019-07-05 06:36:00	340.839
2019-07-06 06:45:00	1005.78
2019-07-08 06:28:00	306.484
2019-07-11 06:37:00	178.828
2019-07-12 06:24:00	483.689
2019-07-13 06:46:00	290.561
2019-07-14 06:50:00	360.438
2019-07-15 06:40:00	879.505
2019-07-16 06:46:00	354.524
2019-07-17 06:39:00	415.636
2019-07-18 06:49:00	651.394
2019-07-19 07:00:00	478.873
2019-07-20 06:32:00	461.65
2019-07-21 07:42:00	157.144
2019-07-23 05:35:00	160.47
2019-07-24 07:50:00	231.9
2019-07-25 06:24:00	223.999
2019-07-26 06:22:00	120.445
2019-07-27 07:29:00	95.051
2019-07-28 06:15:00	104.379
2019-07-29 07:04:00	325.719
2019-07-31 06:31:00	560.562
2019-08-01 06:26:00	768.579
2019-08-02 06:24:00	281.745
2019-08-03 06:16:00	323.995
2019-08-04 06:31:00	257.71
2019-08-05 06:21:00	740.987
2019-08-06 05:59:00	298.055
2019-08-07 07:00:00	229.021
2019-08-08 06:38:00	355.186
2019-08-09 06:24:00	204.376
2019-08-10 06:28:00	227.751
2019-08-11 06:32:00	258.982
2019-08-12 06:25:00	212.688
2019-08-13 06:29:00	2842.14
2019-08-14 06:42:00	152.096
2019-08-16 06:28:00	153.132
2019-08-17 06:20:00	203.143
2019-08-18 06:25:00	129.283
2019-08-19 06:20:00	94.546
2019-08-20 08:27:00	171.893
2019-08-21 06:26:00	289.047
2019-08-22 06:25:00	278.266
2019-08-23 07:44:00	306.246
2019-08-24 07:20:00	284.824
2019-08-25 06:25:00	332.772
2019-08-26 06:28:00	329.246
2019-08-27 06:18:00	207.127
2019-08-28 06:22:00	329.302
2019-08-29 06:15:00	1026.95
2019-08-30 06:50:00	247.135
2019-08-31 06:20:00	921.468
2019-09-01 06:25:00	976.694
2019-09-02 06:20:00	308.89
2019-09-03 06:28:00	232.692
2019-09-04 09:30:00	306.318
2019-09-05 06:25:00	1218.45
2019-09-06 06:32:00	588.75
2019-09-07 08:42:00	557.665
2019-09-08 06:30:00	514.995
2019-09-09 06:27:00	562.437
2019-09-10 06:27:00	530.547
2019-09-11 06:30:00	193.356
2019-09-12 06:20:00	78.45
2019-09-13 08:01:00	295.396
2019-09-14 07:40:00	90.684
2019-09-15 06:15:00	153.603
2019-09-16 06:28:00	180.902
2019-09-17 06:20:00	516.498
2019-09-18 06:30:00	238.452
2019-09-19 06:35:00	1172.94
2019-09-20 06:30:00	641.995
2019-09-22 06:52:00	295.776
2019-09-23 06:41:00	540.754
2019-09-24 06:18:00	51.516
2019-09-25 06:37:00	1318.15
2019-09-26 09:23:00	509.913
2019-09-27 06:42:00	664.773
2019-09-28 07:26:00	931.819
2019-10-01 06:22:00	681.41
2019-10-02 06:10:00	378.133
2019-10-03 06:10:00	334.835
2019-10-04 07:40:00	492.049
2019-10-05 06:00:00	322.59
2019-10-06 06:18:00	514.443
2019-10-07 06:20:00	331.239
2019-10-08 06:25:00	269.407
2019-10-09 06:20:00	356.115
2019-10-10 06:10:00	877.753
2019-10-12 06:17:00	324.686
2019-10-13 06:20:00	616.415
2019-10-14 06:15:00	614.83
2019-10-15 06:10:00	1954.61
2019-10-16 06:17:00	1079.57
2019-10-17 06:47:00	527.274
2019-10-18 06:24:00	1121.49
2019-10-19 06:14:00	152.725
2019-10-20 06:18:00	349.98
2019-10-21 06:20:00	1589.31
2019-10-22 06:15:00	310.84
2019-10-23 06:20:00	1588.75
2019-10-24 06:15:00	226.674
2019-10-25 06:20:00	658.637
2019-10-27 06:36:00	195.015
2019-10-28 06:25:00	289.811
2019-10-29 06:38:00	1475.66
2019-10-30 06:15:00	505.714
2019-10-31 06:59:00	310.602
2019-11-02 06:21:00	979.586
2019-11-03 06:19:00	1017.57
2019-11-04 06:10:00	2325.98
2019-11-05 06:28:00	804.481
2019-11-06 06:35:00	2274.4
2019-11-07 06:30:00	310.84
2019-11-08 06:39:00	2018.99
2019-11-09 06:17:00	2841.47
2019-11-10 06:36:00	743.613
2019-11-15 06:40:00	999.546
2019-11-16 06:20:00	639.613
2019-11-17 06:27:00	848.713
2019-11-19 05:21:00	212.201
2019-11-21 06:48:00	391.769
2019-11-22 06:14:00	310.602
2019-11-23 06:28:00	520.258
2019-11-26 06:16:00	565.791
2019-11-27 06:42:00	321.263
2019-11-28 06:29:00	1069.83
2019-11-29 06:18:00	398.2
2019-11-30 06:16:00	1043.33
2019-12-01 06:17:00	345.301
2019-12-02 06:15:00	301.034
2019-12-03 06:14:00	3549.13
2019-12-04 07:38:00	318.638
2019-12-05 06:10:00	554.577
2019-12-06 06:14:00	372.109
2019-12-07 06:20:00	1345.73
2019-12-08 06:18:00	734.348
2019-12-09 06:26:00	1156.2
2019-12-10 06:28:00	1261.17
2019-12-11 05:35:00	4856.36
2019-12-12 06:30:00	1315.3
2019-12-14 06:16:00	581.291
2019-12-15 06:15:00	1280.59
2019-12-16 06:16:00	806.144
2019-12-17 06:23:00	1737.53
2019-12-18 07:36:00	263.789
2019-12-19 06:29:00	314.731
2019-12-20 06:18:00	1083.5
2019-12-21 06:16:00	318.638
2019-12-22 06:17:00	1280.62
2019-12-23 06:15:00	734.348
2019-12-24 06:14:00	2625.2
2019-12-25 07:38:00	904.389
2019-12-26 06:10:00	248.642
2019-12-27 06:14:00	901.376
2019-12-28 06:20:00	332.305
2019-12-29 06:18:00	63.767
2019-12-31 06:28:00	806.144

## Sheet: JSA
time	mole fractions
2019-01-02 06:33:00	406.66
2019-01-09 06:35:00	382.25
2019-01-16 06:00:00	397.66
2019-01-23 06:20:00	329.62
2019-02-06 07:55:00	174.51
2019-02-13 07:55:00	405.24
2019-02-27 06:20:00	624.36
2019-03-06 06:20:00	496.65
2019-03-14 06:25:00	349.79
2019-03-20 05:20:00	356.61
2019-03-28 05:30:00	168.7
2019-04-03 06:12:00	600.52
2019-04-17 06:25:00	255.7
2019-05-20 06:20:00	316.37
2019-05-22 06:20:00	152.43
2019-05-29 06:20:00	541.51
2019-06-05 06:30:00	533.03
2019-06-15 06:15:00	390.24
2019-06-19 06:30:00	487.86
2019-06-26 06:30:00	725.15
2019-07-10 06:20:00	319.09
2019-07-31 06:30:00	139.61
2019-08-07 06:30:00	462.38
2019-08-26 06:20:00	333.86
2019-09-18 06:15:00	651.53
2019-09-26 06:20:00	924.82
2019-10-02 06:35:00	474.23
2019-10-16 06:35:00	431.1
2019-10-23 06:55:00	924.82
2019-11-01 06:25:00	462.79
2019-11-06 06:20:00	554.32
2019-11-13 06:30:00	185.72
2019-11-20 07:20:00	215.96
2019-11-28 06:50:00	539.26
2019-12-04 06:20:00	316.26
2019-12-11 06:20:00	186.81
2019-12-20 06:20:00	360.91
2019-12-27 07:40:00	244.67

## Sheet: LAN
time	mole fractions
2011-01-05 06:26:00	1782.22
2011-01-12 06:18:00	118.33
2011-02-03 06:16:00	115.63
2011-02-09 06:51:00	319.07
2011-02-17 06:51:00	800.73
2011-02-23 06:33:00	564.07
2011-03-02 06:31:00	152.09
2011-03-23 06:11:00	273.24
2011-03-30 06:25:00	480.36
2011-04-13 06:29:00	1556.63
2011-04-20 06:22:00	450.12
2011-04-27 06:11:00	162.26
2011-05-04 06:54:00	371.65
2011-05-11 06:56:00	457.91
2011-05-18 06:21:00	365.21
2011-05-25 06:23:00	296.13
2011-06-01 06:12:00	519.9
2011-06-08 06:15:00	196.85
2011-06-15 06:31:00	1573.18
2011-06-22 06:14:00	433.06
2011-06-29 06:14:00	102
2011-07-06 06:30:00	175.58
2011-07-13 06:21:00	232.26
2011-07-27 06:58:00	308.83
2011-08-10 06:11:00	188.52
2011-08-17 06:21:00	244.63
2011-08-24 06:11:00	594.82
2011-08-31 06:22:00	121.1
2011-09-07 06:22:00	724.07
2011-09-14 06:31:00	269.19
2011-09-28 06:12:00	553.78
2011-10-05 06:26:00	403.23
2011-10-12 06:16:00	716.11
2011-10-19 06:26:00	536.25
2011-11-10 06:19:00	324.7
2011-11-16 06:29:00	1708.69
2011-11-30 06:23:00	162.53
2011-12-07 06:26:00	1101.76
2011-12-14 06:34:00	1200.66
2011-12-21 06:16:00	1352.6
2011-12-28 06:26:00	1655.13
2012-01-04 06:15:00	106.42
2012-01-11 06:06:00	687.67
2012-01-18 06:45:00	592.57
2012-01-25 06:55:00	68.77
2012-02-01 06:11:00	239.52
2012-02-08 06:11:00	393.64
2012-02-16 06:26:00	140.15
2012-02-22 06:21:00	1638.86
2012-02-29 06:02:00	571.73
2012-03-07 06:11:00	421.73
2012-03-14 06:26:00	1106.36
2012-03-21 06:31:00	656.44
2012-03-28 06:31:00	1176.78
2012-04-04 06:53:00	236.58
2012-04-11 06:11:00	371.22
2012-04-18 06:11:00	1111.97
2012-04-25 06:11:00	327.27
2012-05-02 06:11:00	245.73
2012-05-11 07:11:00	794.75
2012-05-16 06:25:00	208.76
2012-05-23 06:41:00	594.24
2012-06-06 07:04:00	2153.15
2012-06-13 06:31:00	1049.77
2012-06-20 06:36:00	528.4
2012-06-26 06:31:00	1406.94
2012-07-04 06:42:00	108.12
2012-07-11 06:39:00	108.34
2012-07-18 06:41:00	678.48
2012-07-25 06:21:00	149.47
2012-08-15 06:29:00	480.62
2012-08-22 06:26:00	548.66
2012-08-29 06:28:00	242.27
2012-09-05 06:31:00	650
2012-09-12 06:28:00	853.16
2012-09-19 06:51:00	298.43
2012-09-26 06:34:00	765.6
2012-10-03 06:29:00	213.86
2012-10-10 06:26:00	488.95
2012-10-17 06:30:00	286.04
2012-10-24 07:06:00	971.93
2012-10-31 06:29:00	662.54
2012-11-07 06:29:00	1028.57
2012-11-14 06:27:00	242.78
2012-11-21 06:29:00	1138.55
2012-11-28 06:29:00	1638.97
2012-12-05 06:56:00	157.15
2012-12-12 06:21:00	922.8
2012-12-19 06:33:00	603.12
2012-12-26 06:33:00	612.19
2013-01-09 06:26:00	610.13
2013-01-16 06:29:00	1821.11
2013-01-23 06:31:00	624.78
2013-01-30 06:41:00	348.87
2013-02-06 06:26:00	281.67
2013-02-13 08:16:00	174.63
2013-02-20 06:24:00	434.19
2013-02-27 06:23:00	704.88
2013-03-06 06:35:00	537.34
2013-03-14 06:23:00	308.78
2013-03-20 06:28:00	643.36
2013-03-27 06:29:00	497.61
2013-04-03 06:29:00	1710.97
2013-04-10 06:43:00	228.2
2013-04-17 06:15:00	730.88
2013-04-24 06:22:00	1165.34
2013-05-01 06:23:00	503.3
2013-05-08 06:23:00	1261.98
2013-05-15 06:33:00	1046.88
2013-05-22 06:32:00	2689.24
2013-05-29 06:26:00	837.35
2013-06-05 06:31:00	1188.77
2013-06-12 06:24:00	524.27
2013-06-19 06:39:00	450.05
2013-06-30 06:36:00	268.38
2013-07-03 06:31:00	173.35
2013-07-10 06:32:00	430.21
2013-07-17 06:33:00	246.44
2013-07-24 06:22:00	118.57
2013-07-31 06:32:00	147.56
2013-08-07 06:23:00	160.94
2013-08-21 06:32:00	646.27
2013-10-09 06:27:00	287.55
2013-10-16 06:27:00	517.04
2013-10-23 06:27:00	906.34
2013-10-30 06:27:00	944.77
2013-11-06 06:27:00	619.06
2013-11-13 06:25:00	864.65
2013-11-20 06:22:00	593.45
2013-11-27 06:22:00	275.1
2013-12-11 06:33:00	298.02
2013-12-18 06:14:00	520.37
2013-12-25 06:14:00	1360.05
2014-01-01 06:46:00	178.06
2014-01-08 06:32:00	204.73
2014-01-15 06:32:00	471.67
2014-01-22 06:32:00	287.98
2014-01-29 06:35:00	665.59
2014-02-05 06:31:00	148.05
2014-02-12 06:57:00	554.87
2014-02-19 07:06:00	526.32
2014-02-26 06:41:00	1158.79
2014-03-05 07:29:00	558.42
2014-03-12 06:44:00	770.97
2014-03-26 06:31:00	384.03
2014-04-02 06:26:00	1222.41
2014-04-09 06:23:00	1488.36
2014-04-16 06:19:00	1181.55
2014-04-23 06:19:00	603.3
2014-04-30 06:21:00	525.34
2014-05-07 06:11:00	717.77
2014-05-14 06:23:00	729.9
2014-05-21 06:14:00	755.1
2014-05-28 06:35:00	268.46
2014-06-04 06:23:00	237.56
2014-06-11 06:26:00	571.29
2014-06-18 06:43:00	1188.79
2014-07-02 06:18:00	648.32
2014-07-09 06:59:00	1035.6
2014-07-16 06:36:00	159.16
2014-07-23 06:25:00	356.57
2014-07-30 06:51:00	1264.47
2014-08-06 06:26:00	992.71
2014-08-13 06:14:00	525.14
2014-08-20 06:21:00	774.76
2014-08-27 06:56:00	750.92
2014-09-03 06:54:00	265.07
2014-09-10 06:36:00	850.73
2014-09-17 06:56:00	861.74
2014-09-24 06:41:00	249.35
2014-10-01 07:47:00	539.12
2014-10-08 06:26:00	561.33
2014-10-15 06:14:00	246.02
2014-10-22 06:17:00	432.27
2014-10-29 06:36:00	631.08
2014-11-05 06:09:00	1596.45
2014-11-12 06:16:00	512.22
2014-11-19 06:13:00	1118.49
2014-11-26 06:13:00	522.77
2014-12-03 07:50:00	2530.73
2014-12-10 06:18:00	1001.47
2014-12-17 06:14:00	116.69
2014-12-24 06:34:00	434.14
2014-12-31 06:12:00	322.08
2015-01-07 06:21:00	506.06
2015-01-14 07:16:00	381.11
2015-01-21 06:16:00	273.96
2015-01-28 06:38:00	447.07
2015-02-04 06:49:00	318.98
2015-02-11 06:22:00	194.9
2015-02-18 06:46:00	422.01
2015-02-25 06:23:00	273.86
2015-03-04 06:31:00	261.36
2015-03-11 06:17:00	955.23
2015-03-18 06:21:00	1834.98
2015-03-25 06:18:00	533.66
2015-04-01 06:16:00	470.7
2015-04-08 06:24:00	276.84
2015-04-15 06:41:00	180.88
2015-04-22 06:56:00	607.59
2015-05-06 06:39:00	1660.94
2015-05-13 07:23:00	112.44
2015-05-20 06:23:00	1308.76
2015-05-27 06:24:00	1589.96
2015-06-03 06:18:00	746.91
2015-06-10 06:41:00	686.25
2015-06-17 06:53:00	521.18
2015-06-24 06:33:00	473.49
2015-07-01 06:15:00	670.69
2015-07-08 06:33:00	937.92
2015-07-15 06:45:00	1632.67
2015-07-22 06:24:00	780.03
2015-07-29 06:18:00	181.38
2015-08-05 06:21:00	1372.07
2015-08-12 06:21:00	344.25
2015-08-19 06:47:00	1024.86
2015-08-26 06:34:00	344.01
2015-09-02 06:39:00	1675.05
2015-09-09 06:29:00	380.09
2015-09-16 06:41:00	686.87
2015-09-23 06:31:00	920.15
2015-09-30 06:18:00	663.14
2015-10-07 06:21:00	876.37
2015-10-28 06:31:00	847.43
2015-11-05 06:51:00	383.81
2015-11-11 06:34:00	772.76
2015-11-18 06:30:00	643.62
2015-11-25 06:25:00	301.84
2015-12-02 06:26:00	862.45
2015-12-09 06:56:00	1109.71
2015-12-17 06:21:00	131.09
2015-12-23 06:19:00	2338.3
2016-01-06 06:39:00	612.7
2016-01-13 06:25:00	742.46
2016-01-20 06:23:00	892.08
2016-01-27 06:18:00	607.43
2016-02-03 06:26:00	250.21
2016-02-10 06:21:00	96.43
2016-02-17 07:03:00	113.6
2016-02-24 07:38:00	409.26
2016-03-02 06:31:00	1031.39
2016-03-09 06:31:00	275.95
2016-03-16 06:21:00	928.44
2016-03-23 06:23:00	600.29
2016-03-30 06:27:00	248.88
2016-04-06 06:27:00	2068.69
2016-04-13 06:41:00	1125.66
2016-04-20 06:48:00	1319.13
2016-04-27 06:51:00	763.29
2016-05-04 06:54:00	177.44
2016-05-11 06:31:00	306.96
2016-05-18 06:29:00	854.23
2016-05-25 06:41:00	1068.39
2016-06-01 06:44:00	1339.77
2016-06-08 07:31:00	1905.1
2016-06-22 06:30:00	332.89
2016-06-29 06:34:00	246.73
2016-07-06 06:46:00	718.14
2016-07-13 06:26:00	345.41
2016-07-27 06:31:00	301.8
2016-08-03 06:39:00	285.23
2016-08-10 06:35:00	788.41
2016-08-17 06:56:00	1227.76
2016-08-24 06:32:00	697.03
2016-08-31 06:51:00	249.4
2016-09-07 06:26:00	478.92
2016-09-14 06:21:00	1402.02
2016-09-21 06:28:00	459.9
2016-09-28 06:51:00	1211.09
2016-10-05 07:11:00	478.87
2016-10-12 06:46:00	933.88
2016-10-19 06:46:00	1433.92
2016-10-26 06:31:00	995.3
2016-11-02 06:54:00	461.22
2016-11-09 06:51:00	522.59
2016-11-16 06:41:00	1623.93
2016-11-30 06:46:00	1245.35
2016-12-07 06:43:00	405.76
2016-12-14 06:47:00	269.56
2016-12-21 06:48:00	1484.38
2016-12-28 08:47:00	516.47
2017-01-11 06:34:00	1288.95
2017-01-18 06:46:00	1786.05
2017-02-01 07:35:00	186.84
2017-02-08 06:45:00	618.53
2017-02-15 06:41:00	933.34
2017-02-22 06:49:00	530.97
2017-03-01 06:37:00	209.38
2017-03-08 06:39:00	614.6
2017-03-15 06:41:00	1511.13
2017-03-22 06:41:00	1425.65
2017-03-29 06:36:00	1747.34
2017-04-05 06:45:00	391.24
2017-04-12 06:46:00	794.38
2017-04-19 06:40:00	1025.54
2017-04-26 06:36:00	459
2017-05-03 06:44:00	1207.19
2017-05-17 06:44:00	661.92
2017-05-24 06:51:00	619.92
2017-05-31 06:46:00	577.3
2017-06-07 06:41:00	593.81
2017-06-14 06:41:00	1344.08
2017-06-21 07:01:00	647.86
2017-06-28 06:51:00	530.1
2017-07-05 06:51:00	244.16
2017-07-12 06:44:00	232.73
2017-07-26 06:41:00	1296.78
2017-08-02 06:43:00	704.79
2017-08-09 06:53:00	162.44
2017-08-16 06:46:00	141.94
2017-08-23 06:41:00	269.3
2017-09-06 06:37:00	2323.99
2017-09-13 06:44:00	712.75
2017-09-20 06:47:00	1102.15
2017-09-27 06:41:00	1175.24
2017-10-04 06:36:00	218.96
2017-10-11 06:45:00	1031.03
2017-10-18 06:50:00	845.94
2017-10-25 06:51:00	870.41
2017-11-01 06:45:00	853.5
2017-11-08 06:51:00	1237.87
2017-11-15 06:51:00	1605.56
2017-11-22 06:54:00	524.5
2017-11-29 06:46:00	1614.55
2017-12-06 06:36:00	1099.31
2017-12-13 06:51:00	1678.78
2018-01-03 06:51:00	1068.5
2018-01-10 06:51:00	84.66
2018-01-17 06:54:00	1678.07
2018-01-24 06:46:00	817.03
2018-01-31 06:46:00	1566.71
2018-02-07 06:41:00	700.76
2018-02-14 06:37:00	194.93
2018-02-21 06:41:00	143.3
2018-02-28 06:27:00	317.11
2018-03-07 06:39:00	1075.8
2018-03-14 06:37:00	531.75
2018-03-21 06:34:00	343.33
2018-03-28 07:16:00	420.77
2018-04-04 06:38:00	609.18
2018-04-11 06:42:00	1540
2018-04-18 06:31:00	689.55
2018-04-25 06:48:00	1243.53
2018-05-02 06:33:00	727.39
2018-05-09 06:38:00	1021.46
2018-05-16 06:49:00	227.65
2018-05-23 06:39:00	488.63
2018-05-30 09:23:00	3790
2018-06-06 06:34:00	1108.38
2018-06-13 06:32:00	929.54
2018-06-20 06:31:00	1193.92
2018-06-27 06:32:00	125.13
2018-07-04 06:42:00	151.67
2018-07-11 06:37:00	1050.63
2018-07-18 06:33:00	391.19
2018-07-25 06:39:00	370.19
2018-08-01 06:39:00	570.13
2018-08-08 06:34:00	991.3
2018-08-15 06:20:00	414.7
2018-08-22 06:33:00	639.53
2018-08-29 06:37:00	330.68
2018-09-05 06:21:00	622.61
2018-09-12 06:40:00	394.01
2018-09-19 06:22:00	225.88
2018-09-26 06:44:00	390.1
2018-10-03 06:19:00	514.58
2018-10-10 06:58:00	2201.75
2018-10-17 06:38:00	393.77
2018-10-24 06:39:00	1251.95
2018-10-31 06:43:00	577.26
2018-11-07 06:40:00	673.18
2018-11-14 06:35:00	1680.32
2018-11-21 06:31:00	1500.96
2018-11-28 06:22:00	1922.66
2018-12-05 06:34:00	872.74
2018-12-12 06:32:00	1402.92
2018-12-19 06:31:00	639.55
2018-12-26 06:44:00	565.02
2019-01-02 06:33:00	1258.15
2019-01-03 06:30:00	1690.52
2019-01-04 06:30:00	999.17
2019-01-05 06:30:00	1570.12
2019-01-06 06:30:00	1698.81
2019-01-07 06:30:00	2470.66
2019-01-08 06:30:00	549.72
2019-01-09 06:35:00	1115.46
2019-01-10 06:30:00	2309.38
2019-01-11 06:30:00	1561.05
2019-01-12 06:30:00	1585.16
2019-01-13 06:30:00	1380.07
2019-01-14 06:30:00	2910.48
2019-01-15 06:30:00	1427.7
2019-01-16 06:00:00	683.03
2019-01-17 06:30:00	595.97
2019-01-18 06:30:00	844.52
2019-01-19 06:30:00	1550.8
2019-01-20 06:30:00	2253.62
2019-01-21 06:30:00	671.45
2019-01-22 06:30:00	262.01
2019-01-24 06:30:00	635.06
2019-01-26 06:30:00	327.37
2019-01-27 06:30:00	699.17
2019-01-28 06:30:00	2812.81
2019-01-31 06:30:00	346.19
2019-02-01 06:30:00	306.46
2019-02-02 06:30:00	470.4
2019-02-03 06:30:00	567.73
2019-02-04 06:30:00	530.05
2019-02-05 06:30:00	581.49
2019-02-06 07:29:00	248.2
2019-02-07 06:30:00	240.75
2019-02-08 06:30:00	171.74
2019-02-09 06:30:00	154.01
2019-02-10 06:30:00	208.2
2019-02-11 06:30:00	207.07
2019-02-13 06:36:00	490.9
2019-02-15 06:30:00	722.53
2019-02-17 06:30:00	74.06
2019-02-18 06:30:00	708.7
2019-02-19 06:30:00	64.94
2019-02-20 06:11:00	1539.49
2019-02-20 06:30:00	859.43
2019-02-21 06:30:00	1811.8
2019-02-22 06:30:00	1061.69
2019-02-24 06:30:00	729.53
2019-02-25 06:30:00	1998.28
2019-02-26 06:30:00	1638.48
2019-02-27 06:30:00	675.22
2019-02-27 06:38:00	1960.65
2019-03-01 06:30:00	758.62
2019-03-02 06:30:00	765.17
2019-03-03 06:30:00	2223.01
2019-03-04 06:30:00	770.34
2019-03-05 06:30:00	1756.08
2019-03-06 06:38:00	836.52
2019-03-07 06:30:00	591.15
2019-03-08 06:30:00	1432.25
2019-03-09 06:30:00	1479.09
2019-03-10 06:30:00	917.99
2019-03-11 06:30:00	259.91
2019-03-12 06:30:00	164.41
2019-03-13 06:32:00	1185
2019-03-14 06:30:00	316.96
2019-03-15 06:30:00	201.54
2019-03-16 06:30:00	405.8
2019-03-17 06:30:00	518.48
2019-03-18 06:30:00	998.63
2019-03-19 06:30:00	880.05
2019-03-20 06:31:00	828.82
2019-03-21 06:30:00	840
2019-03-22 06:30:00	421.95
2019-03-23 06:30:00	1501.93
2019-03-24 06:30:00	1089.99
2019-03-25 06:30:00	426.44
2019-03-26 06:30:00	503.02
2019-03-27 06:53:00	819.06
2019-03-28 06:30:00	1235.09
2019-03-29 06:30:00	1280.6
2019-03-30 06:30:00	1210
2019-03-31 06:30:00	849.47
2019-04-01 06:30:00	272.75
2019-04-02 06:30:00	1851.06
2019-04-03 06:20:00	728.94
2019-04-03 06:30:00	1953.38
2019-04-05 06:30:00	552.77
2019-04-06 06:30:00	453.91
2019-04-07 06:30:00	239.95
2019-04-08 06:30:00	415.42
2019-04-09 06:30:00	573.53
2019-04-10 06:39:00	1043.55
2019-04-11 06:30:00	1016.84
2019-04-12 06:30:00	884.96
2019-04-13 06:30:00	2514.33
2019-04-14 06:30:00	1582.88
2019-04-15 06:30:00	851.5
2019-04-16 06:30:00	1049.41
2019-04-17 06:50:00	488.3
2019-04-18 06:30:00	552.2
2019-04-19 06:30:00	2828.15
2019-04-20 06:30:00	2395.39
2019-04-21 06:30:00	2235.23
2019-04-22 06:30:00	1220.25
2019-04-23 06:30:00	2395.05
2019-04-25 06:30:00	2315.13
2019-04-26 06:30:00	2583.56
2019-04-27 06:30:00	946.16
2019-04-28 06:30:00	2536.81
2019-04-29 06:30:00	3651.09
2019-05-01 06:57:00	510.36
2019-05-02 06:30:00	637.1
2019-05-04 06:30:00	318.91
2019-05-05 06:30:00	1666.53
2019-05-06 06:30:00	1217
2019-05-07 06:30:00	641.64
2019-05-08 06:37:00	633.88
2019-05-09 06:30:00	1526.95
2019-05-10 06:30:00	768.09
2019-05-11 06:30:00	859.67
2019-05-12 06:30:00	1532.65
2019-05-13 06:30:00	1938.42
2019-05-14 06:30:00	657.25
2019-05-15 06:25:00	1203.9
2019-05-16 06:30:00	4217.26
2019-05-17 06:30:00	3347.64
2019-05-18 06:30:00	1464.43
2019-05-19 06:30:00	2600.52
2019-05-21 06:30:00	506.45
2019-05-22 06:46:00	257.22
2019-05-23 06:30:00	452.85
2019-05-24 06:30:00	598.07
2019-05-25 06:30:00	754.81
2019-05-26 06:30:00	672.29
2019-05-27 06:30:00	1326.55
2019-05-28 06:30:00	517.08
2019-05-29 06:30:00	212.71
2019-05-30 06:30:00	792.06
2019-05-31 06:30:00	1237.11
2019-06-01 06:30:00	2878.4
2019-06-02 06:30:00	1371.12
2019-06-03 06:30:00	1207.87
2019-06-04 06:30:00	693.45
2019-06-06 06:30:00	647.8
2019-06-07 06:30:00	422.56
2019-06-08 06:30:00	703.42
2019-06-09 06:30:00	697.46
2019-06-10 06:30:00	1089.56
2019-06-13 06:30:00	973.43
2019-06-14 06:30:00	764.34
2019-06-15 06:30:00	655.16
2019-06-16 06:30:00	916.84
2019-06-17 06:30:00	686.51
2019-06-18 06:30:00	1221.5
2019-06-19 06:37:00	1290.25
2019-06-20 06:30:00	1856.68
2019-06-21 06:30:00	1340.78
2019-06-23 06:30:00	1468.58
2019-06-24 06:30:00	684.64
2019-06-25 06:30:00	1476.98
2019-06-26 06:33:00	1950.04
2019-06-27 06:30:00	1141.97
2019-06-28 06:30:00	1101.74
2019-06-29 06:30:00	666.88
2019-06-30 06:30:00	1056.6
2019-07-01 06:30:00	1035.17
2019-07-02 06:30:00	915.4
2019-07-04 06:30:00	1062.8
2019-07-05 06:30:00	757.7
2019-07-06 06:30:00	591.91
2019-07-07 06:30:00	233.21
2019-07-08 06:30:00	349.3
2019-07-09 06:30:00	600.98
2019-07-10 06:35:00	1400.46
2019-07-11 06:30:00	595.7
2019-07-12 06:30:00	2067.41
2019-07-14 06:30:00	818.92
2019-07-15 06:30:00	1318.03
2019-07-16 06:30:00	741.42
2019-07-17 06:17:00	547.83
2019-07-18 06:30:00	440.88
2019-07-19 06:30:00	590.08
2019-07-20 06:30:00	790.6
2019-07-21 06:30:00	845.13
2019-07-22 06:30:00	396.46
2019-07-23 06:30:00	354.72
2019-07-24 06:47:00	282.56
2019-07-25 06:30:00	447.78
2019-07-26 06:30:00	356.65
2019-07-27 06:30:00	285.85
2019-07-28 06:30:00	384.42
2019-07-29 06:30:00	478.63
2019-07-30 06:30:00	603.54
2019-07-31 06:35:00	647.16
2019-08-01 06:30:00	318.02
2019-08-03 06:30:00	354.36
2019-08-04 06:30:00	373.23
2019-08-05 06:30:00	267.3
2019-08-06 06:30:00	416.46
2019-08-07 06:35:00	258.83
2019-08-08 06:30:00	240.33
2019-08-09 06:30:00	540.52
2019-08-11 06:30:00	129.74
2019-08-12 06:30:00	239.93
2019-08-13 06:30:00	855.17
2019-08-14 06:36:00	1149.65
2019-08-15 06:30:00	289.42
2019-08-16 06:30:00	276.35
2019-08-18 06:30:00	1555.85
2019-08-19 06:30:00	969.76
2019-08-20 06:30:00	909.97
2019-08-21 06:58:00	890.8
2019-08-22 06:30:00	940.96
2019-08-23 06:30:00	1153.57
2019-08-24 06:30:00	1091.66
2019-08-25 06:30:00	435.28
2019-08-26 06:30:00	309.85
2019-08-27 06:30:00	210.21
2019-08-28 06:33:00	1080.11
2019-08-29 06:30:00	234.39
2019-08-30 06:30:00	360.82
2019-08-31 06:30:00	1644.47
2019-09-01 06:30:00	1444.76
2019-09-02 06:30:00	1286.77
2019-09-03 06:30:00	909.53
2019-09-04 06:49:00	1410.9
2019-09-05 06:30:00	801.81
2019-09-06 06:30:00	647.34
2019-09-07 06:30:00	387.3
2019-09-09 06:30:00	1389.37
2019-09-10 06:30:00	1753.59
2019-09-11 06:30:00	1179.42
2019-09-12 06:30:00	1207.79
2019-09-13 06:30:00	1034.05
2019-09-14 06:30:00	756.76
2019-09-15 06:30:00	419.55
2019-09-16 06:30:00	1075.58
2019-09-17 06:30:00	1812.72
2019-09-18 07:30:00	462.76
2019-09-19 06:30:00	443.15
2019-09-20 06:30:00	374.27
2019-09-21 06:30:00	601.67
2019-09-22 06:30:00	449.07
2019-09-23 06:30:00	866.32
2019-09-24 06:30:00	522.4
2019-09-25 06:43:00	785.61
2019-09-26 06:30:00	1548
2019-09-27 06:30:00	825.87
2019-09-28 06:30:00	954.55
2019-09-29 06:30:00	1338.94
2019-09-30 06:30:00	1026.63
2019-10-01 06:30:00	161.78
2019-10-02 06:41:00	87.91
2019-10-03 06:30:00	295.26
2019-10-04 06:30:00	1257.12
2019-10-05 06:30:00	887.06
2019-10-06 06:30:00	816.29
2019-10-07 06:30:00	1787.22
2019-10-08 06:30:00	1105.03
2019-10-09 06:22:00	1534.49
2019-10-10 06:30:00	4890.19
2019-10-11 06:30:00	91.82
2019-10-12 06:30:00	2189.84
2019-10-13 06:30:00	943.61
2019-10-14 06:30:00	423.99
2019-10-15 06:30:00	506.54
2019-10-16 06:18:00	388.94
2019-10-17 06:30:00	1361.52
2019-10-18 06:30:00	1312.19
2019-10-19 06:30:00	762
2019-10-20 06:30:00	791.24
2019-10-21 06:30:00	882.27
2019-10-22 06:30:00	986.47
2019-10-23 06:23:00	640.04
2019-10-24 06:30:00	951.88
2019-10-25 06:30:00	648.22
2019-10-26 06:30:00	2528.04
2019-10-27 06:30:00	1829.14
2019-10-28 06:30:00	1564.39
2019-10-30 06:30:00	464.77
2019-11-01 06:30:00	1628.59
2019-11-02 06:30:00	1286.54
2019-11-03 06:30:00	1432.59
2019-11-04 06:30:00	512.7
2019-11-06 06:15:00	1055.32
2019-11-08 06:30:00	753.2
2019-11-09 06:30:00	592.77
2019-11-10 06:30:00	394.9
2019-11-12 06:30:00	1666.23
2019-11-14 06:30:00	741.42
2019-11-15 06:30:00	713.18
2019-11-16 06:30:00	1044.94
2019-11-17 06:30:00	1523.02
2019-11-19 06:30:00	754.25
2019-11-20 06:31:00	1150.57
2019-11-21 06:30:00	520.41
2019-11-22 06:30:00	324.96
2019-11-24 06:30:00	2132.54
2019-11-26 06:30:00	611.8
2019-11-27 06:29:00	1753.77
2019-11-28 06:30:00	960.73
2019-11-29 06:30:00	914.05
2019-11-30 06:30:00	1568.4
2019-12-01 06:30:00	610.74
2019-12-02 06:30:00	579.82
2019-12-03 06:30:00	456.66
2019-12-04 06:48:00	576.04
2019-12-05 06:30:00	423
2019-12-06 06:30:00	650.29
2019-12-07 06:30:00	594.63
2019-12-08 06:30:00	670.09
2019-12-09 06:30:00	397.82
2019-12-10 06:30:00	455.74
2019-12-11 06:30:00	2250.63
2019-12-12 06:30:00	1498.36
2019-12-13 06:30:00	1663.12
2019-12-14 06:30:00	3344.84
2019-12-15 06:30:00	1898.31
2019-12-16 06:30:00	886.84
2019-12-17 06:30:00	3955.17
2019-12-18 06:35:00	625.46
2019-12-19 06:30:00	573.53
2019-12-20 06:30:00	1150.66
2019-12-21 06:30:00	1604.19
2019-12-22 06:30:00	1703.43
2019-12-23 06:30:00	2426.98
2019-12-24 06:30:00	1126.44
2019-12-25 06:30:00	1652.53
2019-12-26 06:30:00	816.29
2019-12-27 06:30:00	782.57
2019-12-29 06:30:00	2676.64
2019-12-30 06:30:00	2297.4
2019-12-31 06:30:00	919.38

## Sheet: LFS
time	mole fractions
2011-01-12 08:40:00	99.4
2011-01-19 08:13:00	82.7
2011-01-26 08:36:00	119.46
2011-02-02 08:16:00	129.89
2011-02-09 08:26:00	71.4
2011-02-16 08:44:00	138.48
2011-03-23 08:16:00	80.49
2011-03-30 08:16:00	70.51
2011-04-06 08:21:00	175.98
2011-04-13 08:26:00	55.28
2011-04-20 08:16:00	68.98
2011-04-29 08:24:00	107.12
2011-05-04 08:24:00	60.11
2011-05-11 08:24:00	66.29
2011-05-18 08:24:00	123.76
2011-06-01 08:31:00	71.02
2011-06-08 08:31:00	122.05
2011-06-15 08:21:00	98.89
2011-06-22 08:31:00	59.26
2011-06-29 08:24:00	164.98
2011-07-06 08:12:00	195.08
2011-07-13 08:16:00	92.02
2011-07-20 08:55:00	59.05
2011-07-27 08:21:00	108.06
2011-08-04 08:34:00	69.52
2011-08-17 08:31:00	37.27
2011-08-24 08:16:00	36.35
2011-08-31 08:21:00	114.97
2011-09-07 08:24:00	60.69
2011-09-14 08:21:00	145.61
2011-09-28 08:21:00	115.78
2011-10-05 08:28:00	115.01
2011-10-12 08:21:00	46.18
2011-10-26 08:10:00	78.39
2011-11-02 08:20:00	38.27
2011-11-09 08:10:00	54.79
2011-11-16 08:19:00	45.36
2011-11-23 08:28:00	41.95
2011-11-30 08:43:00	44.91
2011-12-08 08:17:00	96.26
2011-12-15 08:21:00	70.7
2011-12-21 08:06:00	60.42
2011-12-28 08:06:00	76.78
2012-01-04 08:31:00	73.75
2012-01-18 08:34:00	91.6
2012-01-25 08:13:00	47.27
2012-02-01 08:16:00	52.02
2012-02-08 08:18:00	60.22
2012-02-15 08:16:00	174.68
2012-02-23 08:08:00	140.45
2012-03-01 08:18:00	50.81
2012-03-07 08:20:00	131.32
2012-03-14 08:19:00	53.28
2012-03-21 08:15:00	116.24
2012-03-28 08:21:00	66.33
2012-04-04 08:21:00	53.05
2012-04-11 08:16:00	55.25
2012-04-18 08:11:00	167.33
2012-04-26 08:16:00	64.59
2012-05-02 08:20:00	91.78
2012-05-15 08:13:00	79.82
2012-05-16 08:06:00	73.57
2012-05-23 08:13:00	114.87
2012-05-30 08:04:00	123.15
2012-06-13 08:47:00	82.83
2012-07-04 08:17:00	117.35
2012-07-12 08:21:00	93.84
2012-07-25 08:36:00	137.05
2012-08-22 08:38:00	80.59
2012-08-29 08:51:00	79.44
2012-09-12 06:21:00	95.92
2012-09-19 06:16:00	118.83
2012-09-26 06:19:00	155.31
2012-10-03 06:19:00	133.42
2012-10-10 06:21:00	57.63
2012-10-17 06:21:00	68.71
2012-11-21 06:11:00	124.69
2012-11-29 06:28:00	81.16
2012-12-05 06:19:00	91.3
2012-12-20 07:02:00	111.78
2012-12-26 06:21:00	72.95
2013-01-02 06:22:00	107.9
2013-01-09 06:26:00	107.08
2013-01-16 06:24:00	317.55
2013-01-23 06:21:00	120.72
2013-01-30 06:19:00	236.94
2013-02-06 06:31:00	110.09
2013-02-13 06:38:00	84.69
2013-02-20 06:18:00	69.97
2013-02-27 06:21:00	141.94
2013-03-06 06:33:00	74.39
2013-03-13 06:22:00	66.53
2013-03-20 06:22:00	67.28
2013-03-28 06:18:00	87.68
2013-04-03 06:21:00	68.32
2013-04-10 06:28:00	69.6
2013-04-17 06:13:00	78.33
2013-04-24 06:13:00	119.44
2013-05-01 06:18:00	93.2
2013-05-08 06:36:00	164.95
2013-05-15 06:16:00	126.67
2013-05-22 06:16:00	166.8
2013-05-29 07:16:00	86.18
2013-06-05 06:21:00	120.13
2013-06-12 06:21:00	100.3
2013-06-19 06:21:00	108.4
2013-06-26 06:27:00	141.27
2013-07-04 06:15:00	106.59
2013-07-10 06:15:00	123.54
2013-07-25 06:33:00	92.6
2013-08-30 06:16:00	47.14
2013-09-04 06:22:00	90
2013-09-18 06:26:00	54.46
2013-09-25 06:26:00	48.92
2013-10-02 06:20:00	54.03
2013-10-09 06:16:00	102.39
2013-10-16 06:16:00	60.52
2013-10-30 06:19:00	92.07
2013-11-06 06:26:00	227.38
2013-11-13 06:26:00	71.67
2013-11-21 06:22:00	113.09
2013-11-27 06:19:00	80.3
2013-12-04 06:24:00	147
2013-12-11 06:39:00	219.42
2013-12-18 06:21:00	331.14
2013-12-25 06:21:00	93.86
2014-01-02 06:16:00	68.05
2014-01-08 06:16:00	68.81
2014-01-15 06:21:00	145.02
2014-01-22 06:21:00	94.31
2014-01-29 06:22:00	92.91
2014-02-05 06:23:00	76.92
2014-02-12 06:33:00	85.06
2014-02-19 06:21:00	110.07
2014-02-26 06:16:00	422.83
2014-03-05 06:16:00	84.35
2014-03-12 06:21:00	139.92
2014-03-19 06:27:00	82.24
2014-03-26 06:37:00	251.38
2014-04-02 06:35:00	68.23
2014-04-10 06:35:00	294.33
2014-04-16 06:37:00	78.29
2014-05-21 06:21:00	108.72
2014-05-28 06:21:00	133.56
2014-06-04 06:31:00	106.23
2014-06-11 06:31:00	106.2
2014-06-18 06:21:00	86.85
2014-06-25 06:24:00	241.38
2014-07-02 06:24:00	148.98
2014-07-09 06:41:00	71.68
2014-07-23 06:18:00	160.22
2014-07-30 06:19:00	221.69
2014-08-06 06:11:00	101.73
2014-08-13 06:18:00	61.91
2014-08-20 06:24:00	132.39
2014-08-27 06:18:00	162.96
2014-09-04 06:19:00	69.53
2014-09-10 06:18:00	149.66
2014-09-24 06:21:00	66.58
2014-10-01 06:21:00	68.94
2014-10-08 06:22:00	140.42
2014-10-15 06:22:00	67.18
2014-10-22 06:21:00	55.55
2014-10-29 06:17:00	77.73
2014-11-05 06:17:00	285.27
2014-11-19 06:18:00	88.08
2014-12-10 06:26:00	156.76
2014-12-17 06:18:00	95.05
2014-12-31 06:19:00	66.39
2015-01-07 06:19:00	93.99
2015-01-14 06:19:00	346.02
2015-01-21 06:38:00	210.09
2015-01-28 06:18:00	191.82
2015-02-04 06:21:00	128.88
2015-02-11 06:21:00	118.08
2015-02-18 06:21:00	70.78
2015-02-25 06:17:00	104.2
2015-03-04 06:31:00	137.12
2015-03-11 06:21:00	73.89
2015-03-18 06:20:00	155.49
2015-03-25 06:20:00	124.05
2015-04-08 06:32:00	102.42
2015-05-06 06:37:00	65.76
2015-05-13 06:23:00	177.06
2015-05-20 06:23:00	101.35
2015-05-27 06:18:00	138.14
2015-06-03 06:18:00	121.77
2015-06-10 06:26:00	166.12
2015-06-17 06:21:00	84.91
2015-06-24 06:19:00	190.58
2015-07-01 06:24:00	65.71
2015-07-08 06:24:00	166.4
2015-07-15 06:21:00	55.64
2015-07-22 06:17:00	266.31
2015-07-29 06:21:00	100.65
2015-08-05 06:16:00	68.11
2015-08-12 06:12:00	152.66
2015-08-19 06:21:00	170.74
2015-08-26 06:23:00	75.96
2015-09-03 06:23:00	50.19
2015-09-09 06:21:00	189.58
2015-09-16 06:23:00	98.35
2015-09-23 06:20:00	343.55
2015-09-30 06:14:00	57.65
2015-10-07 05:57:00	205.89
2015-10-14 06:21:00	54.86
2015-10-21 06:21:00	51.83
2015-10-29 07:12:00	52.64
2015-11-04 06:27:00	313.19
2015-11-11 06:05:00	110.91
2015-11-18 06:16:00	69.46
2015-11-25 06:22:00	120.38
2015-12-02 06:22:00	322.87
2015-12-09 06:13:00	260.22
2015-12-16 06:13:00	97.58
2015-12-23 06:13:00	451.41
2015-12-30 06:36:00	224.6
2016-01-06 06:36:00	98.32
2016-01-13 06:36:00	61.81
2016-01-20 06:36:00	69.85
2016-01-27 06:30:00	89.76
2016-02-03 06:27:00	83.5
2016-02-10 06:28:00	72.11
2016-02-17 06:27:00	102.03
2016-02-24 06:12:00	69.18
2016-03-02 06:21:00	153.47
2016-03-09 06:21:00	71.45
2016-03-16 06:16:00	358.47
2016-03-23 06:16:00	77.55
2016-03-30 06:17:00	71.93
2016-04-06 06:17:00	75.98
2016-04-13 06:44:00	192.34
2016-04-20 06:21:00	127.78
2016-04-27 06:18:00	74.24
2016-05-05 06:22:00	76.65
2016-05-11 06:32:00	112.73
2016-05-19 06:40:00	263.72
2016-05-25 06:19:00	156.24
2016-06-15 06:31:00	92.18
2016-06-22 06:31:00	214.72
2016-06-29 06:18:00	191.03
2016-07-06 07:12:00	66.9
2016-07-13 06:36:00	72.85
2016-07-20 06:12:00	117.39
2016-07-27 06:17:00	84.9
2016-08-03 06:19:00	149.65
2016-08-10 06:12:00	236.08
2016-08-17 06:18:00	51.21
2016-08-24 06:18:00	115.9
2016-09-01 06:17:00	97.79
2016-09-07 06:14:00	155.8
2016-09-21 06:41:00	51.79
2016-09-28 06:25:00	56.66
2016-10-05 06:42:00	60.21
2016-10-12 06:42:00	100.54
2016-10-26 06:29:00	64.94
2016-12-07 06:51:00	300.81
2016-12-28 06:36:00	182.07
2017-01-04 06:36:00	163.94
2017-01-11 06:36:00	73.09
2017-01-18 06:30:00	175.57
2017-01-25 06:27:00	137.56
2017-02-01 06:28:00	79.04
2017-02-08 06:27:00	123.87
2017-02-15 06:12:00	226.02
2017-02-22 06:21:00	166.78
2017-03-01 06:21:00	92.99
2017-03-08 06:16:00	99.84
2017-03-15 06:16:00	124.02
2017-03-22 06:17:00	94.01
2017-03-29 06:17:00	124.65
2017-04-05 06:44:00	457.79
2017-04-12 06:21:00	130.19
2017-04-19 06:18:00	193.15
2017-04-26 06:22:00	169.31
2017-05-03 06:32:00	151.09
2017-05-10 06:40:00	320.8
2017-05-18 06:25:00	429.6
2017-05-24 06:12:00	120.61
2017-05-31 06:47:00	95.36
2017-06-07 06:47:00	208.86
2017-06-14 07:02:00	161.11
2017-06-21 06:42:00	139.94
2017-06-28 06:45:00	292.91
2017-07-05 06:32:00	107.6
2017-07-26 06:47:00	85.19
2017-08-09 06:26:00	107.1
2017-08-16 06:47:00	66.23
2017-08-23 06:37:00	69.88
2017-08-30 06:40:00	67.81
2017-09-06 06:29:00	88.69
2017-09-13 06:42:00	97.93
2017-09-20 06:32:00	119.7
2017-09-27 06:57:00	63.94
2017-10-11 06:16:00	75.53
2017-10-18 06:46:00	68.69
2017-10-25 06:27:00	186.28
2017-11-01 06:46:00	88.53
2017-11-08 06:41:00	81.54
2017-11-29 06:37:00	63.91
2017-12-06 06:41:00	77.84
2017-12-13 06:27:00	107.18
2017-12-20 06:39:00	122.2
2017-12-27 06:37:00	80.08
2018-01-03 06:34:00	174.55
2018-01-10 06:36:00	112.1
2018-01-17 06:38:00	146.27
2018-01-24 06:16:00	92.16
2018-01-31 06:12:00	90.33
2018-02-07 06:42:00	170.11
2018-02-14 06:43:00	82.08
2018-02-21 06:42:00	73.1
2018-02-28 06:42:00	79.43
2018-03-07 06:38:00	86.84
2018-03-14 06:22:00	391.29
2018-03-21 06:38:00	77.29
2018-03-28 06:19:00	94.26
2018-04-04 06:17:00	136.36
2018-04-11 06:58:00	97.17
2018-04-18 07:08:00	420.46
2018-04-25 06:22:00	104.98
2018-05-09 06:44:00	115
2018-05-16 06:45:00	537.96
2018-05-23 06:23:00	157.12
2018-05-30 06:48:00	111.61
2018-06-06 06:19:00	203.44
2018-06-13 06:45:00	98.69
2018-06-20 06:28:00	83.08
2018-06-27 06:29:00	148.48
2018-07-04 06:27:00	87.24
2018-07-25 06:40:00	296.54
2018-08-01 06:25:00	120.45
2018-08-08 07:05:00	79.29
2018-08-15 06:43:00	87.2
2018-08-22 06:43:00	88.32
2018-08-29 06:30:00	100.22
2018-09-05 07:08:00	97.83
2018-09-12 06:17:00	74.99
2018-09-19 06:52:00	59.39
2018-09-26 06:15:00	68.6
2018-10-03 06:42:00	170.21
2018-10-11 06:37:00	111
2018-10-17 06:37:00	123.37
2018-10-24 06:15:00	218.53
2018-10-31 06:37:00	83.95
2018-11-07 06:23:00	157.83
2018-11-14 06:48:00	71.34
2018-11-21 06:32:00	122.27
2018-11-28 06:10:00	64.14
2018-12-05 06:19:00	64.4
2018-12-12 06:25:00	90.94
2018-12-19 06:27:00	76.19
2018-12-26 06:23:00	66.68
2019-01-02 06:45:00	111.72
2019-01-09 06:45:00	113.28
2019-01-16 06:45:00	130.05
2019-01-23 06:15:00	73.16
2019-01-30 06:20:00	72.88
2019-02-06 06:35:00	86.34
2019-02-20 06:40:00	261.85
2019-02-27 06:40:00	104.16
2019-03-06 06:30:00	79.75
2019-03-13 06:15:00	114.07
2019-03-27 06:20:00	86.14
2019-04-03 06:20:00	127.24
2019-04-10 07:10:00	75.55
2019-04-17 06:00:00	150.99
2019-04-24 06:50:00	118.02
2019-05-08 06:30:00	117.14
2019-05-15 06:15:00	100.68
2019-05-22 06:06:00	87.39
2019-05-29 06:05:00	73.07
2019-06-05 06:30:00	219.94
2019-06-26 06:26:00	222.35
2019-07-10 06:40:00	85.21
2019-07-17 07:20:00	368.46
2019-07-24 07:20:00	239.93
2019-08-07 06:15:00	125.49
2019-09-04 06:40:00	124.43
2019-09-11 06:25:00	78.79
2019-09-18 06:45:00	66.94
2019-09-25 07:00:00	54.26
2019-10-02 07:00:00	406.54
2019-10-09 06:35:00	111.48
2019-10-16 06:50:00	191.14
2019-10-23 06:40:00	320.98
2019-10-30 06:11:00	190.66
2019-11-27 06:35:00	72.26
2019-12-11 06:40:00	148.84
2019-12-18 06:45:00	157.02
2019-12-25 06:45:00	240.54

## Sheet: SDZ_flask
time	mole fractions
2011-03-24 09:28:00	50.8
2011-04-01 09:27:00	52.13
2011-04-14 09:45:00	45.98
2011-04-22 09:50:00	49.52
2011-04-27 09:21:00	56.54
2011-05-05 09:36:00	61.62
2011-05-20 09:57:00	48.71
2011-05-27 09:57:00	236.19
2011-06-08 09:25:00	44.39
2011-06-30 09:54:00	161.19
2011-07-07 09:25:00	37.89
2011-07-15 09:39:00	184.56
2011-07-28 09:55:00	339.39
2011-08-05 09:13:00	294.61
2011-08-19 09:35:00	771.73
2011-08-26 09:08:00	168.68
2011-09-08 09:30:00	37.46
2011-09-14 09:39:00	658.82
2011-09-21 09:07:00	34.9
2011-09-28 09:50:00	497.52
2011-10-06 09:27:00	191.4
2011-10-14 09:17:00	40.85
2011-10-21 09:05:00	563.81
2011-10-27 09:39:00	590.73
2011-11-04 09:25:00	260.64
2011-11-09 09:28:00	41.04
2011-11-18 09:57:00	62.69
2011-11-30 09:53:00	46.19
2011-12-07 09:46:00	47.04
2011-12-14 09:00:00	45.67
2011-12-21 09:42:00	46.08
2011-12-28 09:27:00	71.82
2012-01-04 09:12:00	47.18
2012-01-12 09:27:00	136.98
2012-01-19 09:47:00	514.55
2012-01-26 09:22:00	53.36
2012-02-01 09:27:00	46.75
2012-02-09 09:37:00	64.51
2012-02-16 09:21:00	49.53
2012-02-22 09:33:00	485.94
2012-02-29 09:32:00	294.71
2012-03-22 06:40:00	49.43
2012-04-04 06:52:00	51.8
2012-04-12 06:52:00	51.84
2012-04-20 06:40:00	342.84
2012-04-27 06:07:00	52.24
2012-05-05 07:07:00	57.84
2012-05-13 06:27:00	357.58
2012-05-16 07:32:00	60.67
2012-05-24 06:02:00	57.7
2012-06-13 06:32:00	88.51
2012-06-22 06:07:00	286.67
2012-06-28 06:32:00	265.59
2012-07-12 06:40:00	94.16
2012-07-18 06:27:00	407.89
2012-07-26 06:42:00	224.04
2012-08-02 06:45:00	100.09
2012-08-09 07:12:00	51.7
2012-08-15 06:31:00	169.73
2012-08-23 06:27:00	359.1
2012-08-29 07:37:00	117.64
2012-09-06 06:37:00	306.23
2012-09-28 06:17:00	42.56
2012-10-05 06:42:00	54.74
2012-10-11 06:32:00	1289.13
2012-10-18 06:17:00	86.06
2012-10-25 06:27:00	740.63
2012-11-22 06:27:00	135.4
2012-11-28 06:32:00	77.99
2012-12-19 06:37:00	565.48
2013-01-02 07:17:00	53.49
2013-02-06 06:27:00	66.08
2013-02-15 06:00:00	64.6
2013-02-27 05:22:00	83.29
2013-03-09 06:20:00	70.44
2013-03-13 06:17:00	67.31
2013-03-24 06:33:00	73.96
2013-03-27 05:53:00	133.08
2013-04-06 06:30:00	68.82
2013-04-10 07:07:00	69.12
2013-04-18 05:52:00	71.67
2013-04-24 06:17:00	105.84
2013-05-03 06:01:00	99.76
2013-05-08 05:41:00	930.91
2013-05-16 06:42:00	331.29
2013-05-23 06:20:00	520.67
2013-05-31 05:37:00	642.06
2013-06-08 06:37:00	634.66
2013-06-12 06:32:00	540.46
2013-06-20 06:42:00	83.34
2013-06-27 07:22:00	132.97
2013-07-04 06:12:00	71.84
2013-07-11 07:22:00	84.87
2013-07-18 05:27:00	532.87
2013-07-24 06:57:00	117.74
2013-08-01 08:02:00	227.54
2013-08-08 07:17:00	193.31
2013-08-14 05:52:00	546.83
2013-08-23 06:07:00	102.33
2013-09-26 07:37:00	416.08
2013-10-03 05:26:00	359.21
2013-10-10 06:41:00	118.9
2013-10-16 06:17:00	106.08
2013-10-30 06:48:00	173.49
2013-11-06 06:36:00	110.3
2013-11-14 05:59:00	189.61
2013-11-20 06:16:00	67.56
2013-11-28 07:11:00	72.15
2013-12-04 06:40:00	61.85
2013-12-11 05:11:00	79.3
2013-12-18 06:42:00	64.44
2013-12-26 06:41:00	63.25
2014-01-03 06:22:00	64.75
2014-01-10 06:43:00	74.9
2014-01-17 07:32:00	438.21
2014-01-24 06:36:00	106.93
2014-01-29 07:29:00	288.33
2014-02-05 06:28:00	114.04
2014-02-13 06:42:00	129.79
2014-02-19 06:16:00	87.66
2014-02-27 05:31:00	73.24
2014-03-05 06:23:00	209.4
2014-03-12 06:21:00	62.99
2014-03-20 06:16:00	68.23
2014-03-28 05:41:00	151
2014-04-02 06:51:00	190.23
2014-04-09 06:32:00	134.73
2014-04-18 05:42:00	381.72
2014-04-24 06:32:00	963.67
2014-04-30 06:22:00	643.79
2014-05-07 06:07:00	98.1
2014-05-14 06:01:00	74.21
2014-05-21 06:42:00	598.67
2014-05-28 08:07:00	400.14
2014-06-05 06:31:00	279.99
2014-06-11 07:17:00	118.57
2014-06-18 06:32:00	94.12
2014-06-26 05:56:00	735.16
2014-07-03 07:22:00	777.45
2014-07-11 08:02:00	66.2
2014-07-17 03:19:00	531.06
2014-07-25 06:22:00	96.23
2014-07-30 06:37:00	407.33
2014-08-06 06:11:00	63.57
2014-08-20 06:37:00	1002.96
2014-08-27 07:07:00	250.22
2014-09-10 06:21:00	263.39
2014-09-18 06:16:00	171.16
2014-09-24 06:51:00	86.69
2014-10-03 07:12:00	364.83
2014-10-12 06:32:00	118.57
2014-10-15 07:21:00	94.53
2014-10-23 07:01:00	671.32
2014-11-06 06:22:00	58.93
2014-11-16 06:12:00	229.62
2014-11-27 06:20:00	61.9
2014-12-09 06:21:00	679.23
2014-12-17 06:56:00	99.35
2014-12-24 07:06:00	60.8
2014-12-31 06:41:00	64.49
2015-01-07 07:01:00	68.92
2015-01-16 06:36:00	66.72
2015-01-21 06:21:00	68.28
2015-01-28 05:47:00	69.49
2015-02-04 06:36:00	64.94
2015-02-11 06:26:00	61.93
2015-02-18 06:12:00	63.03
2015-02-25 06:32:00	62.24
2015-03-05 03:22:00	435.83
2015-03-11 06:42:00	62.45
2015-03-18 06:37:00	298.79
2015-03-26 06:32:00	789.07
2015-04-02 06:26:00	91.25
2015-04-10 06:37:00	489.7
2015-04-15 06:37:00	1029.45
2015-04-23 05:41:00	64.98
2015-04-29 07:02:00	946.8
2015-05-06 06:46:00	94.73
2015-05-15 07:11:00	65.14
2015-05-20 07:32:00	64.89
2015-05-28 06:42:00	936.71
2015-06-05 05:46:00	110.9
2015-06-11 06:46:00	75.61
2015-06-18 06:10:00	65.84
2015-06-26 05:57:00	771.24
2015-07-02 06:47:00	60.78
2015-07-09 06:31:00	437.32
2015-07-17 07:02:00	105.44
2015-07-24 06:06:00	146.12
2015-07-31 06:32:00	109.91
2015-08-05 06:32:00	776.03
2015-08-20 06:32:00	196.84
2015-08-27 06:22:00	67.84
2015-09-02 06:32:00	79.35
2015-09-09 06:07:00	68.34
2015-09-16 06:22:00	882.95
2015-09-25 06:22:00	52.23
2015-10-03 06:27:00	206.63
2015-10-11 07:31:00	67.08
2015-10-20 05:52:00	300.63
2015-10-23 06:32:00	95.84
2015-10-28 05:42:00	49.78
2015-11-05 07:57:00	89.7
2015-11-13 06:42:00	1114.88
2015-11-17 06:22:00	60.76
2015-11-25 06:16:00	53.04
2015-12-02 06:02:00	62.53
2015-12-11 06:12:00	63.19
2015-12-16 08:01:00	63.12
2015-12-23 06:46:00	107.55
2015-12-28 06:16:00	67.72
2016-01-06 06:21:00	65.35
2016-01-13 06:21:00	61.33
2016-01-22 06:06:00	61.48
2016-01-28 06:22:00	91.74
2016-02-10 07:52:00	139.08
2016-02-18 06:41:00	63.91
2016-02-29 06:27:00	65.56
2016-03-07 06:01:00	64.73
2016-03-09 06:46:00	66.61
2016-03-18 06:31:00	62.72
2016-03-24 06:47:00	64.21
2016-03-30 06:42:00	285.44
2016-04-07 06:47:00	65.02
2016-04-14 08:24:00	264.08
2016-04-22 07:16:00	72.16
2016-05-03 08:01:00	69.6
2016-05-13 06:57:00	430.06
2016-05-19 06:42:00	909.83
2016-05-26 06:57:00	70.11
2016-06-01 06:41:00	159.62
2016-06-11 06:17:00	71.49
2016-06-15 06:42:00	108.31
2016-06-27 07:02:00	284.55
2016-06-30 07:07:00	96.16
2016-07-09 07:12:00	624.91
2016-07-14 07:17:00	96.67
2016-07-21 07:21:00	363.04
2016-07-31 06:44:00	210.98
2016-08-04 07:37:00	853.36
2016-08-12 07:43:00	196.07
2016-08-20 06:23:00	84.63
2016-08-24 07:47:00	374.08
2016-09-01 07:26:00	46.15
2016-09-23 06:57:00	734.15
2016-09-28 07:11:00	51.46
2016-10-10 06:51:00	685.41
2016-10-20 06:15:00	298.5
2016-10-26 06:44:00	57.88
2016-11-04 06:16:00	1685.22
2016-11-15 07:12:00	115.17
2016-11-24 06:40:00	170.35
2016-12-09 07:01:00	64.09
2016-12-23 06:41:00	66.06
2016-12-28 06:52:00	68.02
2017-01-05 06:42:00	600.05
2017-01-12 06:00:00	72.73
2017-01-20 06:37:00	66.86
2017-02-03 05:25:00	133.95
2017-02-08 07:12:00	63.83
2017-02-23 06:47:00	123.45
2017-03-03 07:02:00	106.49
2017-03-09 05:52:00	71.6
2017-03-15 06:45:00	367.8
2017-04-06 07:02:00	71.18
2017-04-13 06:56:00	493.12
2017-05-04 06:26:00	77.03
2017-05-11 06:47:00	73.55
2017-05-26 06:40:00	517.12
2017-05-31 06:59:00	1341.05
2017-06-09 06:42:00	116.95
2017-06-17 08:52:00	800.18
2017-06-29 05:57:00	515.7
2017-07-08 06:02:00	214.05
2017-07-13 07:16:00	644.93
2017-07-23 08:46:00	95.79
2017-07-29 06:27:00	671.82
2017-08-02 06:46:00	143.39
2017-08-09 09:37:00	393.42
2017-08-17 06:57:00	93.74
2017-08-24 07:31:00	54.29
2017-08-30 06:57:00	476.99
2017-09-14 06:02:00	847.26
2017-09-22 05:46:00	55.38
2017-09-29 06:32:00	256.86
2017-10-04 06:39:00	293.28
2017-10-11 07:00:00	57.36
2017-10-22 08:07:00	137.75
2017-10-27 07:47:00	794.73
2017-11-08 07:07:00	221.4
2017-11-22 06:32:00	62
2017-12-01 06:17:00	82.38
2017-12-09 07:32:00	70.55
2017-12-15 06:02:00	67.8
2017-12-21 06:34:00	74.06
2017-12-30 06:34:00	68.39
2018-01-03 07:33:00	65.92
2018-01-10 06:38:00	68.12
2018-01-17 07:58:00	64.89
2018-01-25 06:52:00	65.19
2018-02-01 06:33:00	70.56
2018-02-07 07:13:00	69.38
2018-02-14 05:48:00	65.76
2018-03-01 05:37:00	72.48
2018-03-08 06:32:00	74.3
2018-03-15 06:33:00	73.88
2018-03-21 06:33:00	561.41
2018-03-31 06:50:00	828.74
2018-04-05 06:23:00	403.36
2018-04-11 06:42:00	107.61
2018-04-20 06:47:00	724.11
2018-05-01 06:48:00	103.73
2018-05-08 07:03:00	327.71
2018-05-14 06:42:00	1019.17
2018-05-18 06:43:00	111.34
2018-05-31 06:56:00	143.89
2018-06-09 08:03:00	207.67
2018-06-14 06:58:00	145.76
2018-06-27 06:18:00	121.52
2018-07-08 06:48:00	383.77
2018-07-12 08:27:00	629.85
2018-07-22 08:43:00	534.27
2018-07-25 06:10:00	75.02
2018-08-01 06:58:00	510.87
2018-08-08 07:08:00	144.1
2018-08-15 06:14:00	96.73
2018-08-23 08:18:00	61.39
2018-08-29 06:35:00	60.28
2018-09-05 06:58:00	49.26
2018-09-12 06:48:00	642.86
2018-09-19 06:18:00	83.7
2018-09-27 07:22:00	586.34
2018-10-03 06:17:00	63.19
2018-10-10 06:35:00	51.34
2018-10-17 06:34:00	53.86
2018-10-24 06:24:00	95.25
2018-10-31 07:33:00	68.19
2018-11-07 06:50:00	62.91
2018-11-13 07:08:00	1084.04
2018-11-21 06:38:00	68.72
2018-11-28 07:22:00	226.71
2018-12-05 06:23:00	69.38
2018-12-14 06:25:00	471.61
2018-12-19 06:24:00	72.48
2018-12-26 06:35:00	64.71
2019-01-02 06:35:00	71.51
2019-01-09 07:15:00	507.34
2019-01-16 07:40:00	71.16
2019-01-23 06:50:00	66.97
2019-01-30 07:26:00	70.91
2019-02-07 07:35:00	69.97
2019-02-20 07:15:00	67.24
2019-02-27 07:20:00	240.54
2019-03-06 07:55:00	73.59
2019-03-13 07:10:00	69.56
2019-03-20 07:25:00	577.38
2019-03-27 05:30:00	69.21
2019-04-03 07:50:00	219.13
2019-04-17 05:55:00	1135.83
2019-05-02 06:55:00	98.39
2019-05-08 06:25:00	326.29
2019-05-15 07:40:00	1156.46
2019-05-29 07:38:00	212.72
2019-06-05 06:20:00	149.56
2019-06-12 07:45:00	778.36
2019-06-19 06:40:00	831.19
2019-06-26 06:55:00	729.43
2019-07-07 07:05:00	202.8
2019-07-10 07:10:00	180.45
2019-07-18 06:50:00	570.71
2019-07-24 06:40:00	632.08
2019-07-31 06:35:00	84.88
2019-08-08 06:40:00	227.04
2019-08-15 07:28:00	124.96
2019-08-21 07:55:00	87.35
2019-08-28 06:00:00	55.61
2019-09-05 07:32:00	904.92
2019-09-11 07:02:00	73.33
2019-09-25 06:53:00	297.95
2019-10-02 06:48:00	488.99
2019-10-10 06:45:00	381.36
2019-10-16 06:55:00	63.06
2019-10-23 06:33:00	1020.01
2019-10-30 06:45:00	232.29
2019-11-07 05:53:00	59.09
2019-11-13 06:45:00	64.05
2019-11-20 06:15:00	682.29
2019-12-11 06:25:00	69.84
2019-12-18 06:47:00	68.02
2019-12-25 06:42:00	329.99

## Sheet: SDZ_in-situ
time	mole fractions
2011-01-01 03:57:00	51.361
2011-01-01 05:57:00	52.27
2011-01-01 07:57:00	52.558
2011-01-01 09:57:00	51.319
2011-01-01 11:58:00	51.365
2011-01-01 13:58:00	50.841
2011-01-01 15:58:00	51.951
2011-01-01 17:58:00	52.196
2011-01-01 19:58:00	52.418
2011-01-01 21:58:00	51.023
2011-01-01 23:58:00	51.603
2011-01-02 01:58:00	51.137
2011-01-02 07:58:00	51.204
2011-01-02 09:58:00	49.646
2011-01-02 11:58:00	51.278
2011-01-02 13:58:00	51.04
2011-01-02 15:58:00	52.199
2011-01-02 17:58:00	52.206
2011-01-02 19:58:00	53.255
2011-01-03 05:58:00	50.409
2011-01-03 07:58:00	51.25
2011-01-03 09:58:00	52.189
2011-01-03 11:58:00	51.132
2011-01-03 13:58:00	53.939
2011-01-03 15:58:00	51.295
2011-01-03 17:58:00	51.278
2011-01-03 19:58:00	51.846
2011-01-03 21:58:00	51.066
2011-01-03 23:58:00	50.328
2011-01-04 01:58:00	49.811
2011-01-04 03:58:00	47.731
2011-01-04 05:58:00	46.533
2011-01-04 07:58:00	46.555
2011-01-04 09:58:00	45.463
2011-01-04 11:58:00	46.647
2011-01-04 13:58:00	51.245
2011-01-04 15:58:00	54.356
2011-01-04 17:58:00	52.62
2011-01-04 19:58:00	51.021
2011-01-04 21:58:00	50.499
2011-01-04 23:58:00	49.872
2011-01-05 01:58:00	49.146
2011-01-05 03:58:00	48.757
2011-01-05 05:58:00	47.198
2011-01-05 07:58:00	46.628
2011-01-05 09:58:00	46.006
2011-01-05 11:58:00	46.031
2011-01-05 13:58:00	46.523
2011-01-05 15:58:00	47.216
2011-01-05 17:58:00	46.575
2011-01-05 21:58:00	47.169
2011-01-05 23:58:00	47.377
2011-01-06 03:28:00	47.154
2011-01-06 05:28:00	45.894
2011-01-06 07:28:00	45.724
2011-01-06 09:28:00	45.029
2011-01-06 11:28:00	47.866
2011-01-06 17:29:00	45.993
2011-01-06 19:29:00	44.884
2011-01-06 21:29:00	45.304
2011-01-06 23:29:00	45.25
2011-01-07 01:29:00	46.453
2011-01-07 03:29:00	46.092
2011-01-07 05:29:00	45.941
2011-01-07 07:29:00	45.27
2011-01-07 09:29:00	45.136
2011-01-07 11:29:00	47.456
2011-01-07 13:29:00	89.486
2011-01-07 15:29:00	223.379
2011-01-07 17:29:00	107.645
2011-01-07 19:29:00	115.778
2011-01-07 21:29:00	111.977
2011-01-07 23:29:00	127.417
2011-01-08 01:29:00	95.912
2011-01-08 03:29:00	50.851
2011-01-08 05:29:00	46.086
2011-01-08 07:29:00	46.073
2011-01-08 09:29:00	45.951
2011-01-08 11:29:00	46.125
2011-01-08 13:29:00	46.099
2011-01-08 15:29:00	47.412
2011-01-08 17:29:00	47.177
2011-01-08 19:29:00	47.531
2011-01-08 21:29:00	48.229
2011-01-08 23:29:00	47.039
2011-01-09 01:29:00	48.148
2011-01-09 03:29:00	48.36
2011-01-09 05:29:00	48.777
2011-01-09 07:29:00	48.325
2011-01-09 09:29:00	48.162
2011-01-09 11:29:00	47.516
2011-01-09 13:29:00	48.395
2011-01-09 15:29:00	48.101
2011-01-09 17:29:00	47.52
2011-01-09 19:29:00	47.646
2011-01-09 21:29:00	47.596
2011-01-10 07:29:00	46.86
2011-01-10 09:29:00	46.944
2011-01-10 11:29:00	47.347
2011-01-10 13:29:00	82.637
2011-01-10 15:29:00	87.778
2011-01-10 17:29:00	61.765
2011-01-10 19:29:00	54.802
2011-01-10 21:29:00	55.495
2011-01-10 23:29:00	49.389
2011-01-11 01:29:00	47.035
2011-01-11 03:29:00	46.576
2011-01-11 05:29:00	47.428
2011-01-11 07:29:00	46.956
2011-01-11 09:29:00	47.157
2011-01-11 11:29:00	47.011
2011-01-11 13:29:00	47.03
2011-01-11 15:29:00	48.297
2011-01-11 17:29:00	56.019
2011-01-11 19:30:00	48.636
2011-01-11 21:30:00	48.914
2011-01-11 23:30:00	49.202
2011-01-12 01:30:00	48.513
2011-01-12 03:30:00	47.072
2011-01-12 05:30:00	47.41
2011-01-12 07:30:00	50.277
2011-01-12 09:30:00	97.595
2011-01-12 11:30:00	121.374
2011-01-12 13:30:00	194.921
2011-01-12 15:30:00	416.485
2011-01-12 17:30:00	401.116
2011-01-12 21:30:00	191.442
2011-01-12 23:30:00	181.371
2011-01-13 01:30:00	191.227
2011-01-13 03:30:00	184.818
2011-01-13 05:30:00	111.442
2011-01-13 07:30:00	87.574
2011-01-13 09:30:00	79.752
2011-01-13 11:30:00	79.711
2011-01-13 13:30:00	79.253
2011-01-13 15:30:00	75.19
2011-01-13 17:30:00	53.526
2011-01-13 19:30:00	48.077
2011-01-13 21:30:00	48.68
2011-01-13 23:30:00	47.894
2011-01-14 01:30:00	47.531
2011-01-14 03:30:00	46.544
2011-01-14 05:30:00	47.721
2011-01-14 07:30:00	47.612
2011-01-14 09:30:00	48.668
2011-01-14 11:30:00	47.386
2011-01-14 13:30:00	48.073
2011-01-14 15:30:00	48.091
2011-01-14 17:30:00	48.265
2011-01-14 19:30:00	48.044
2011-01-14 21:30:00	48.758
2011-01-14 23:30:00	48.105
2011-01-15 01:30:00	47.886
2011-01-15 03:30:00	47.519
2011-01-15 05:30:00	47.885
2011-01-15 07:30:00	46.777
2011-01-15 09:30:00	47.903
2011-01-15 11:30:00	47.629
2011-01-15 13:30:00	46.977
2011-01-15 15:30:00	47.423
2011-01-15 17:30:00	48.064
2011-01-15 19:30:00	47.485
2011-01-15 21:30:00	47.468
2011-01-15 23:30:00	47.652
2011-01-16 01:30:00	46.951
2011-01-16 03:30:00	47.007
2011-01-16 05:30:00	48.124
2011-01-16 07:30:00	47.319
2011-01-16 09:30:00	47.726
2011-01-16 11:30:00	47.201
2011-01-16 13:30:00	56.556
2011-01-16 15:30:00	54.925
2011-01-16 17:30:00	49.933
2011-01-16 19:30:00	49.034
2011-01-17 05:31:00	48.367
2011-01-17 07:31:00	47.729
2011-01-17 09:31:00	48.606
2011-01-17 11:31:00	48.298
2011-01-17 13:31:00	48.081
2011-01-17 15:31:00	48.217
2011-01-17 17:31:00	47.661
2011-01-17 19:31:00	47.922
2011-01-17 21:31:00	48.611
2011-01-17 23:31:00	48.441
2011-01-18 01:31:00	48.157
2011-01-18 03:31:00	48.169
2011-01-18 05:31:00	48.103
2011-01-18 07:31:00	48.941
2011-01-18 09:31:00	49.066
2011-01-18 11:31:00	48.938
2011-01-18 13:31:00	48.904
2011-01-18 15:31:00	49.503
2011-01-18 17:31:00	49.71
2011-01-18 19:31:00	49.659
2011-01-18 21:31:00	50.262
2011-01-18 23:31:00	50.661
2011-01-19 01:31:00	51.08
2011-01-19 03:31:00	49.508
2011-01-19 05:31:00	50.156
2011-01-19 07:31:00	49.417
2011-01-19 09:31:00	48.673
2011-01-19 11:31:00	48.776
2011-01-19 15:31:00	50.301
2011-01-19 17:31:00	49.569
2011-01-19 21:31:00	49.695
2011-01-19 23:31:00	49.858
2011-01-20 01:31:00	49.088
2011-01-20 03:31:00	48.4
2011-01-20 05:31:00	49.353
2011-01-20 07:31:00	49.041
2011-01-20 09:31:00	48.594
2011-01-20 11:31:00	48.9
2011-01-20 13:31:00	51.524
2011-01-20 15:31:00	49.226
2011-01-20 17:31:00	48.135
2011-01-20 19:31:00	48.074
2011-01-20 21:31:00	49.152
2011-01-20 23:31:00	49.414
2011-01-21 01:31:00	49.554
2011-01-21 03:31:00	49.453
2011-01-21 05:31:00	49.12
2011-01-21 07:31:00	49.105
2011-01-21 09:31:00	49.226
2011-01-21 11:31:00	48.828
2011-01-21 13:31:00	51.057
2011-01-21 15:31:00	49.514
2011-01-21 17:31:00	50.477
2011-01-21 19:31:00	50.408
2011-01-21 21:31:00	50.342
2011-01-21 23:31:00	50.037
2011-01-22 01:31:00	49.836
2011-01-22 03:32:00	50.049
2011-01-22 05:32:00	48.195
2011-01-22 07:32:00	53.74
2011-01-22 09:32:00	53.903
2011-01-22 11:32:00	48.629
2011-01-22 13:32:00	48.995
2011-01-22 15:32:00	48.007
2011-01-22 17:32:00	48.837
2011-01-22 19:32:00	48.236
2011-01-22 21:32:00	48.316
2011-01-22 23:32:00	48.23
2011-01-23 01:32:00	48.261
2011-01-23 03:32:00	49.214
2011-01-23 05:32:00	49.432
2011-01-23 07:32:00	49.698
2011-01-23 09:32:00	48.973
2011-01-23 11:32:00	49.233
2011-01-23 13:32:00	49.521
2011-01-23 15:32:00	48.279
2011-01-23 17:32:00	50.278
2011-01-23 19:32:00	49.493
2011-01-24 04:32:00	48.934
2011-01-24 06:32:00	48.195
2011-01-24 08:32:00	47.424
2011-01-24 10:32:00	48.695
2011-01-24 12:32:00	47.427
2011-01-24 14:32:00	49.81
2011-01-24 16:32:00	47.77
2011-01-24 18:32:00	50.363
2011-01-24 20:32:00	50.703
2011-01-24 22:32:00	50.61
2011-01-25 00:32:00	46.994
2011-01-25 02:32:00	48.835
2011-01-25 04:32:00	48.881
2011-01-25 06:32:00	49.932
2011-01-25 08:32:00	48.662
2011-01-25 10:32:00	49.464
2011-01-25 12:32:00	48.732
2011-01-25 14:32:00	49.583
2011-01-25 16:32:00	48.22
2011-01-25 18:32:00	49.021
2011-01-25 20:32:00	47.898
2011-01-25 22:32:00	49.178
2011-01-26 00:32:00	48.137
2011-01-26 02:32:00	50.495
2011-01-26 04:32:00	54.694
2011-01-26 06:32:00	50.161
2011-01-26 08:32:00	47.657
2011-01-26 10:32:00	50.79
2011-01-26 12:32:00	48.397
2011-01-26 14:32:00	49.018
2011-01-26 16:32:00	46.953
2011-01-26 18:33:00	48.985
2011-01-26 22:33:00	49.24
2011-01-27 00:33:00	48.144
2011-01-27 02:33:00	47.997
2011-01-27 04:33:00	46.818
2011-01-27 06:33:00	48.213
2011-01-27 08:33:00	47.84
2011-01-27 10:33:00	49.656
2011-01-27 12:33:00	46.661
2011-01-27 14:33:00	48.153
2011-01-27 16:33:00	47.332
2011-01-27 18:33:00	47.844
2011-01-27 20:33:00	46.414
2011-01-27 22:33:00	48.302
2011-01-28 00:33:00	47.356
2011-01-28 02:33:00	48.527
2011-01-28 04:33:00	46.906
2011-01-28 06:33:00	49.033
2011-01-28 08:33:00	46.536
2011-01-28 10:33:00	48.42
2011-01-28 12:33:00	46.651
2011-01-28 14:33:00	47.459
2011-01-28 16:33:00	45.997
2011-01-28 18:33:00	47.002
2011-01-28 20:33:00	45.388
2011-01-28 22:33:00	46.971
2011-01-29 00:33:00	45.635
2011-01-29 02:33:00	47.159
2011-01-29 04:33:00	47.197
2011-01-29 06:33:00	48.633
2011-01-29 08:33:00	46.145
2011-01-29 10:33:00	49.986
2011-01-29 12:33:00	46.782
2011-01-29 14:33:00	47.541
2011-01-29 16:33:00	46.691
2011-01-29 18:33:00	46.81
2011-01-29 20:33:00	45.817
2011-01-29 22:33:00	47.61
2011-01-30 00:33:00	46.12
2011-01-30 06:33:00	48.071
2011-01-30 08:33:00	46.501
2011-01-30 10:33:00	47.554
2011-01-30 12:33:00	45.87
2011-01-30 14:33:00	48.296
2011-01-30 16:33:00	46.355
2011-01-30 18:33:00	47.628
2011-01-30 20:33:00	46.63
2011-01-31 06:33:00	49.177
2011-01-31 08:33:00	46.574
2011-01-31 10:33:00	47.941
2011-01-31 12:33:00	46.484
2011-01-31 14:33:00	48.123
2011-01-31 16:33:00	47.143
2011-01-31 18:33:00	49.136
2011-01-31 20:33:00	47.122
2011-01-31 22:33:00	49.248
2011-02-01 00:33:00	47.325
2011-02-01 02:34:00	48.492
2011-02-01 04:34:00	47.42
2011-02-01 06:34:00	49.841
2011-02-01 08:34:00	47.126
2011-02-01 10:34:00	49.202
2011-02-01 12:34:00	46.86
2011-02-01 14:34:00	49.375
2011-02-01 16:34:00	46.849
2011-02-01 18:34:00	48.772
2011-02-01 20:34:00	48.126
2011-02-01 22:34:00	48.815
2011-02-02 00:34:00	48.223
2011-02-02 02:34:00	49.822
2011-02-02 04:34:00	53.7
2011-02-02 06:34:00	54.726
2011-02-02 08:34:00	59.058
2011-02-02 10:34:00	60.245
2011-02-02 12:34:00	46.11
2011-02-02 14:34:00	48.653
2011-02-02 16:34:00	45.004
2011-02-02 18:34:00	47.407
2011-02-02 22:34:00	47.444
2011-02-03 00:34:00	46.448
2011-02-03 02:34:00	47.321
2011-02-03 04:34:00	46.355
2011-02-03 06:34:00	50.2
2011-02-03 08:34:00	46.803
2011-02-03 10:34:00	50.195
2011-02-03 12:34:00	56.119
2011-02-03 14:34:00	63.996
2011-02-03 16:34:00	54.756
2011-02-03 18:34:00	55.305
2011-02-03 20:34:00	51.75
2011-02-03 22:34:00	56.251
2011-02-04 00:34:00	52.054
2011-02-04 04:34:00	46.607
2011-02-04 06:34:00	49.601
2011-02-04 08:34:00	46.666
2011-02-04 10:34:00	48.66
2011-02-04 12:34:00	92.132
2011-02-04 14:34:00	81.363
2011-02-04 16:34:00	58.22
2011-02-04 18:34:00	57.46
2011-02-04 20:34:00	73.283
2011-02-04 22:34:00	69.2
2011-02-05 00:34:00	66.305
2011-02-05 02:34:00	64.562
2011-02-05 04:34:00	80.119
2011-02-05 06:34:00	106.226
2011-02-05 08:34:00	134.906
2011-02-05 10:34:00	138.537
2011-02-05 12:34:00	130.421
2011-02-05 14:34:00	129.695
2011-02-05 16:34:00	138.947
2011-02-05 18:34:00	97.122
2011-02-05 20:34:00	83.744
2011-02-05 22:34:00	63.523
2011-02-06 00:34:00	62.362
2011-02-06 06:35:00	50.374
2011-02-06 08:35:00	46.833
2011-02-06 10:35:00	50.079
2011-02-06 12:35:00	46.729
2011-02-06 14:35:00	48.69
2011-02-06 16:35:00	56.892
2011-02-06 18:35:00	60.178
2011-02-06 20:35:00	54.224
2011-02-07 06:35:00	93.58
2011-02-07 08:35:00	74.19
2011-02-07 10:35:00	81.001
2011-02-07 12:35:00	77.07
2011-02-07 14:35:00	77.407
2011-02-07 16:35:00	73.975
2011-02-07 18:35:00	78.263
2011-02-07 20:35:00	73.692
2011-02-07 22:35:00	71.987
2011-02-08 00:35:00	66.353
2011-02-08 02:35:00	62.431
2011-02-08 04:35:00	57.755
2011-02-08 06:35:00	55.914
2011-02-08 08:35:00	47.932
2011-02-08 10:35:00	50.742
2011-02-08 12:35:00	47.94
2011-02-08 14:35:00	49.738
2011-02-08 16:35:00	46.827
2011-02-08 18:35:00	49.342
2011-02-08 20:35:00	47.269
2011-02-08 22:35:00	49.652
2011-02-09 00:35:00	47.352
2011-02-09 02:35:00	48.791
2011-02-09 04:35:00	47.801
2011-02-09 06:35:00	72.416
2011-02-09 08:35:00	86.358
2011-02-09 10:35:00	92.973
2011-02-09 12:35:00	106.291
2011-02-09 14:35:00	152.956
2011-02-09 16:35:00	120.103
2011-02-09 18:35:00	89.187
2011-02-09 22:35:00	75.689
2011-02-10 00:35:00	82.124
2011-02-10 10:35:00	81.407
2011-02-10 12:35:00	94.923
2011-02-10 14:35:00	111.969
2011-02-10 16:35:00	107.595
2011-02-10 18:35:00	111.726
2011-02-10 20:35:00	103.43
2011-02-10 22:35:00	96.342
2011-02-11 00:35:00	51.765
2011-02-11 02:35:00	51.51
2011-02-11 04:35:00	49.154
2011-02-11 06:35:00	50.903
2011-02-11 08:35:00	48.018
2011-02-11 10:36:00	49.195
2011-02-11 12:36:00	47.944
2011-02-11 14:36:00	49.068
2011-02-11 16:36:00	47.641
2011-02-11 18:36:00	49.719
2011-02-11 20:36:00	47.989
2011-02-11 22:36:00	49.356
2011-02-12 00:36:00	47.657
2011-02-12 02:36:00	49.847
2011-02-12 04:36:00	47.672
2011-02-12 06:36:00	49.9
2011-02-12 08:36:00	55.07
2011-02-12 10:36:00	73.465
2011-02-12 12:36:00	93.275
2011-02-12 14:36:00	155.883
2011-02-12 16:36:00	256.47
2011-02-12 18:36:00	186.886
2011-02-12 20:36:00	190.008
2011-02-12 22:36:00	194.389
2011-02-13 00:36:00	225.186
2011-02-13 10:36:00	165.861
2011-02-13 12:36:00	51.571
2011-02-13 14:36:00	51.485
2011-02-13 16:36:00	48.411
2011-02-13 18:36:00	50.123
2011-02-13 20:36:00	46.988
2011-02-14 06:36:00	49.699
2011-02-14 08:36:00	48.996
2011-02-14 10:36:00	57.11
2011-02-14 12:36:00	88.982
2011-02-14 14:36:00	157.344
2011-02-14 16:36:00	173.189
2011-02-14 18:36:00	161.773
2011-02-14 20:36:00	146.49
2011-02-14 22:36:00	121.586
2011-02-15 00:36:00	96.581
2011-02-15 02:36:00	146.683
2011-02-15 04:36:00	225.181
2011-02-15 06:36:00	222.541
2011-02-15 08:36:00	249.206
2011-02-15 10:36:00	327.301
2011-02-15 12:36:00	384.203
2011-02-15 14:36:00	404.23
2011-02-15 16:36:00	357.897
2011-02-15 18:36:00	347.72
2011-02-15 20:36:00	339.659
2011-02-15 22:36:00	327.75
2011-02-16 00:36:00	310.216
2011-02-16 02:36:00	330.239
2011-02-16 04:36:00	330.792
2011-02-16 06:36:00	176.357
2011-02-16 08:36:00	189.965
2011-02-16 10:36:00	276.094
2011-02-16 12:36:00	325.253
2011-02-16 14:36:00	343.487
2011-02-16 16:36:00	354.052
2011-02-16 18:37:00	347.093
2011-02-16 22:37:00	254.221
2011-02-17 00:37:00	250.273
2011-02-17 02:37:00	119.002
2011-02-17 04:37:00	69.966
2011-02-17 06:37:00	61.876
2011-02-17 08:37:00	53.418
2011-02-17 10:37:00	64.461
2011-02-17 12:37:00	53.137
2011-02-17 14:37:00	50.824
2011-02-17 16:37:00	47.028
2011-02-17 18:37:00	49.957
2011-02-17 20:37:00	47.817
2011-02-17 22:37:00	49.557
2011-02-18 00:37:00	47.491
2011-02-18 02:37:00	49.683
2011-02-18 04:37:00	46.54
2011-02-18 06:37:00	53.086
2011-02-18 08:37:00	91.889
2011-02-18 10:37:00	149.28
2011-02-18 12:37:00	172.912
2011-02-18 14:37:00	189.511
2011-02-18 16:37:00	147.947
2011-02-18 18:37:00	144.548
2011-02-18 20:37:00	105.318
2011-02-18 22:37:00	109.662
2011-02-19 00:37:00	91.768
2011-02-19 02:37:00	75.002
2011-02-19 04:37:00	52.833
2011-02-19 06:37:00	54.579
2011-02-19 08:37:00	54.013
2011-02-19 10:37:00	62.344
2011-02-19 12:37:00	71.943
2011-02-19 14:37:00	82.752
2011-02-19 16:37:00	66.124
2011-02-19 18:37:00	62.765
2011-02-19 20:37:00	56.592
2011-02-19 22:37:00	59.701
2011-02-20 00:37:00	56.407
2011-02-20 06:37:00	470.134
2011-02-20 08:37:00	565.839
2011-02-20 10:37:00	686.199
2011-02-20 12:37:00	486.162
2011-02-20 14:37:00	626.912
2011-02-20 16:37:00	673.343
2011-02-20 18:37:00	705.54
2011-02-20 20:37:00	684.715
2011-02-21 06:37:00	544.249
2011-02-21 08:37:00	509.735
2011-02-21 10:37:00	652.361
2011-02-21 12:37:00	588.506
2011-02-21 14:37:00	588.016
2011-02-21 16:37:00	546.695
2011-02-21 18:37:00	568.005
2011-02-21 20:37:00	534.008
2011-02-21 22:37:00	495.42
2011-02-22 00:37:00	431.364
2011-02-22 02:38:00	466.609
2011-02-22 04:38:00	577.652
2011-02-22 06:38:00	512.502
2011-02-22 08:38:00	448.059
2011-02-22 10:38:00	472.961
2011-02-22 12:38:00	618.974
2011-02-22 14:38:00	737.176
2011-02-22 16:38:00	710.885
2011-02-22 18:38:00	667.597
2011-02-22 20:38:00	594.534
2011-02-22 22:38:00	580.155
2011-02-23 00:38:00	571.381
2011-02-23 02:38:00	568.173
2011-02-23 04:38:00	687.707
2011-02-23 06:38:00	665.524
2011-02-23 08:38:00	719.643
2011-02-23 10:38:00	690.358
2011-02-23 12:38:00	758.559
2011-02-23 16:38:00	710.334
2011-02-23 18:38:00	684.42
2011-02-23 22:38:00	373.36
2011-02-24 00:38:00	107.687
2011-02-24 02:38:00	54.093
2011-02-24 04:38:00	51.249
2011-02-24 06:38:00	50.081
2011-02-24 08:38:00	48.784
2011-02-24 10:38:00	53.484
2011-02-24 12:38:00	49.859
2011-02-24 14:38:00	499.816
2011-02-24 16:38:00	160.24
2011-02-24 18:38:00	125.132
2011-02-24 20:38:00	153.862
2011-02-24 22:38:00	138.863
2011-02-25 00:38:00	138.484
2011-02-25 02:38:00	124.233
2011-02-25 04:38:00	125.064
2011-02-25 06:38:00	175.266
2011-02-25 08:38:00	202.141
2011-02-25 10:38:00	216.497
2011-02-25 12:38:00	415.342
2011-02-25 14:38:00	193.697
2011-02-25 16:38:00	158.982
2011-02-25 18:38:00	112.188
2011-02-25 20:38:00	85.977
2011-02-26 00:38:00	70.93
2011-02-26 02:38:00	68.339
2011-02-26 04:38:00	97.276
2011-02-26 06:38:00	108.344
2011-02-26 08:38:00	129.173
2011-02-26 12:38:00	129.822
2011-02-26 18:38:00	91.131
2011-02-26 20:38:00	71.13
2011-02-26 22:38:00	63.685
2011-02-27 00:38:00	55.265
2011-02-27 06:39:00	57.571
2011-02-27 08:39:00	58.041
2011-02-27 10:39:00	57.481
2011-02-27 12:39:00	51.064
2011-02-27 14:39:00	51.951
2011-02-27 16:39:00	50.06
2011-02-27 18:39:00	51.439
2011-02-27 20:39:00	48.675
2011-02-28 06:39:00	51.169
2011-02-28 08:39:00	48.152
2011-02-28 10:39:00	48.091
2011-02-28 12:39:00	47.229
2011-02-28 14:39:00	48.839
2011-02-28 16:39:00	48.436
2011-02-28 18:39:00	49.258
2011-02-28 20:39:00	47.632
2011-02-28 22:39:00	48.508
2011-03-01 02:39:00	47.379
2011-03-01 04:39:00	47.825
2011-03-01 06:39:00	47.954
2011-03-01 08:39:00	48.615
2011-03-01 10:39:00	50.46
2011-03-01 12:39:00	48.077
2011-03-01 14:39:00	49.142
2011-03-01 16:39:00	47.557
2011-03-01 18:39:00	49.997
2011-03-01 20:39:00	48.059
2011-03-01 22:39:00	49.655
2011-03-02 00:39:00	48.627
2011-03-02 10:07:00	48.159
2011-03-02 12:07:00	51.525
2011-03-02 14:07:00	49.352
2011-03-02 16:07:00	50.33
2011-03-02 18:07:00	48.922
2011-03-02 22:07:00	49.756
2011-03-03 00:07:00	52.126
2011-03-03 02:07:00	49.83
2011-03-03 04:08:00	52.146
2011-03-03 06:08:00	48.513
2011-03-03 08:08:00	48.536
2011-03-03 10:08:00	52.999
2011-03-03 12:08:00	50.5
2011-03-03 14:08:00	51.198
2011-03-03 16:08:00	52.812
2011-03-03 18:08:00	49.005
2011-03-03 20:08:00	50.008
2011-03-03 22:08:00	48.301
2011-03-04 00:08:00	50.38
2011-03-04 02:08:00	47.242
2011-03-04 04:08:00	49.611
2011-03-04 06:08:00	49.498
2011-03-04 08:08:00	65.163
2011-03-04 10:08:00	177.201
2011-03-04 12:08:00	299.72
2011-03-04 14:08:00	403.716
2011-03-04 16:08:00	276.008
2011-03-04 18:08:00	248.293
2011-03-04 20:08:00	277.939
2011-03-04 22:08:00	284.196
2011-03-05 00:08:00	284.852
2011-03-05 02:08:00	209.122
2011-03-05 04:08:00	242.686
2011-03-05 06:08:00	251.022
2011-03-05 08:08:00	216.791
2011-03-05 10:08:00	328.575
2011-03-05 12:08:00	348.267
2011-03-05 14:08:00	220.144
2011-03-05 16:08:00	82.318
2011-03-05 18:08:00	62.364
2011-03-05 20:08:00	55.636
2011-03-05 22:08:00	49.058
2011-03-06 00:08:00	50.477
2011-03-06 02:08:00	50.442
2011-03-06 08:08:00	50.413
2011-03-06 10:08:00	46.201
2011-03-06 12:08:00	50.083
2011-03-06 14:08:00	47.73
2011-03-06 16:08:00	49.886
2011-03-06 18:08:00	48.256
2011-03-06 20:08:00	50.112
2011-03-07 06:08:00	45.645
2011-03-07 08:08:00	49.844
2011-03-07 10:08:00	45.792
2011-03-07 12:08:00	49.223
2011-03-07 14:08:00	47.027
2011-03-07 16:08:00	48.006
2011-03-07 18:08:00	46.002
2011-03-07 20:08:00	48.866
2011-03-07 22:08:00	45.378
2011-03-08 00:08:00	48.45
2011-03-08 02:08:00	45.419
2011-03-08 04:08:00	48.91
2011-03-08 06:08:00	46.504
2011-03-08 08:08:00	48.601
2011-03-08 10:08:00	45.548
2011-03-08 12:09:00	49.271
2011-03-08 14:09:00	45.844
2011-03-08 16:09:00	48.947
2011-03-08 18:09:00	47.123
2011-03-08 20:09:00	49.007
2011-03-08 22:09:00	47.951
2011-03-09 00:09:00	49.855
2011-03-09 02:09:00	51.126
2011-03-09 04:09:00	50.472
2011-03-09 06:09:00	47.262
2011-03-09 08:09:00	51.524
2011-03-09 10:09:00	52.782
2011-03-09 12:09:00	58.166
2011-03-09 14:09:00	54.072
2011-03-09 16:09:00	54.325
2011-03-09 18:09:00	50.902
2011-03-09 22:09:00	48.753
2011-03-10 00:09:00	49.829
2011-03-10 02:09:00	47.172
2011-03-10 04:09:00	47.635
2011-03-10 06:09:00	45.925
2011-03-10 08:09:00	50.558
2011-03-10 10:09:00	45.675
2011-03-10 12:09:00	48.601
2011-03-10 14:09:00	45.756
2011-03-10 16:09:00	49.521
2011-03-10 18:09:00	46.803
2011-03-10 20:09:00	48.824
2011-03-10 22:09:00	47.804
2011-03-11 00:09:00	49.654
2011-03-11 02:09:00	47.022
2011-03-11 04:09:00	58.383
2011-03-11 06:09:00	98.235
2011-03-11 08:09:00	172.862
2011-03-11 10:09:00	211.503
2011-03-11 12:09:00	231.699
2011-03-11 14:09:00	222.812
2011-03-11 16:09:00	268.758
2011-03-11 18:09:00	254.39
2011-03-11 20:09:00	268.663
2011-03-11 22:09:00	285.632
2011-03-12 00:09:00	264.866
2011-03-12 02:09:00	299.427
2011-03-12 04:09:00	497.607
2011-03-12 06:09:00	484.081
2011-03-12 08:09:00	612.549
2011-03-12 10:09:00	720.975
2011-03-12 12:09:00	709.792
2011-03-12 14:09:00	841.511
2011-03-12 16:09:00	1116.34
2011-03-12 18:09:00	1139.37
2011-03-12 20:09:00	846.484
2011-03-12 22:09:00	820.153
2011-03-13 00:09:00	819.309
2011-03-13 02:09:00	270.187
2011-03-13 08:09:00	61.494
2011-03-13 10:09:00	50.17
2011-03-13 12:09:00	53.669
2011-03-13 14:10:00	50.113
2011-03-13 16:10:00	52.701
2011-03-13 18:10:00	49.106
2011-03-13 20:10:00	52.014
2011-03-14 06:10:00	49.128
2011-03-14 08:10:00	51.631
2011-03-14 10:10:00	48.546
2011-03-14 12:10:00	52.105
2011-03-14 14:10:00	48.631
2011-03-14 16:10:00	50.576
2011-03-14 18:10:00	49.27
2011-03-14 20:10:00	50.51
2011-03-14 22:10:00	49.271
2011-03-15 00:10:00	50.381
2011-03-15 02:10:00	49.152
2011-03-15 04:10:00	52.557
2011-03-15 06:10:00	49.689
2011-03-15 08:10:00	52.186
2011-03-15 10:10:00	49.138
2011-03-15 12:10:00	51.445
2011-03-15 14:10:00	48.761
2011-03-15 16:10:00	51.181
2011-03-15 18:10:00	49.84
2011-03-15 20:10:00	52.041
2011-03-15 22:10:00	50.921
2011-03-16 00:10:00	52.153
2011-03-16 02:10:00	50.552
2011-03-16 04:10:00	51.136
2011-03-17 05:16:00	238.189
2011-03-17 07:16:00	285.808
2011-03-17 09:16:00	940.168
2011-03-17 11:16:00	768.454
2011-03-17 13:16:00	683.432
2011-03-17 15:16:00	605.546
2011-03-17 17:16:00	514.102
2011-03-17 19:16:00	523.816
2011-03-17 21:16:00	563.545
2011-03-17 23:16:00	580.872
2011-03-18 01:16:00	575.184
2011-03-18 03:16:00	489.481
2011-03-18 05:16:00	132.973
2011-03-18 07:16:00	63.783
2011-03-18 09:16:00	52.645
2011-03-18 11:16:00	53.983
2011-03-18 13:16:00	52.221
2011-03-18 15:16:00	52.235
2011-03-18 17:16:00	52.357
2011-03-18 19:16:00	51.821
2011-03-18 21:16:00	51.188
2011-03-18 23:16:00	51.872
2011-03-19 01:16:00	51.933
2011-03-19 03:16:00	174.359
2011-03-19 05:16:00	176.115
2011-03-19 07:16:00	247.542
2011-03-19 09:16:00	517.443
2011-03-19 11:17:00	559.979
2011-03-19 13:17:00	552.878
2011-03-19 15:17:00	417.408
2011-03-19 17:17:00	368.437
2011-03-19 19:17:00	390.645
2011-03-19 21:17:00	416.583
2011-03-19 23:17:00	438.702
2011-03-20 01:17:00	330.789
2011-03-20 07:17:00	213.661
2011-03-20 09:17:00	389.426
2011-03-20 11:17:00	304.173
2011-03-20 13:17:00	269.102
2011-03-20 15:17:00	277.52
2011-03-20 17:17:00	274.52
2011-03-20 19:17:00	73.174
2011-03-20 21:17:00	55.233
2011-03-21 07:17:00	52.113
2011-03-21 09:17:00	51.367
2011-03-21 11:17:00	50.903
2011-03-21 13:17:00	51.514
2011-03-21 15:17:00	51.389
2011-03-21 21:17:00	49.8
2011-03-21 23:17:00	51.118
2011-03-22 01:17:00	51.177
2011-03-22 03:17:00	50.502
2011-03-22 05:17:00	51.337
2011-03-22 07:17:00	50.466
2011-03-22 09:17:00	51.467
2011-03-22 11:17:00	54.475
2011-03-22 13:17:00	52.735
2011-03-22 15:17:00	51.468
2011-03-22 17:17:00	51.292
2011-03-22 19:17:00	52.39
2011-03-22 21:17:00	50.511
2011-03-22 23:17:00	52.005
2011-03-23 01:17:00	50.299
2011-03-23 03:17:00	51.202
2011-03-23 05:17:00	50.426
2011-03-23 07:17:00	51.621
2011-03-23 09:17:00	50.941
2011-03-23 11:17:00	52.348
2011-03-23 13:17:00	50.146
2011-03-23 15:17:00	50.403
2011-03-23 17:17:00	50.822
2011-03-23 19:17:00	51.042
2011-03-23 23:17:00	50.596
2011-03-24 01:17:00	50.031
2011-03-24 03:17:00	50.393
2011-03-24 05:17:00	49.281
2011-03-24 07:17:00	48.842
2011-03-24 09:17:00	49.375
2011-03-24 11:17:00	50.101
2011-03-24 13:17:00	49.565
2011-03-24 15:17:00	50.851
2011-03-24 17:17:00	50.739
2011-03-24 19:18:00	52.007
2011-03-24 21:18:00	51.087
2011-03-24 23:18:00	51.428
2011-03-25 01:18:00	50.415
2011-03-25 03:18:00	50.325
2011-03-25 05:18:00	49.128
2011-03-25 07:18:00	51.157
2011-03-25 09:18:00	49.032
2011-03-25 11:18:00	51.65
2011-03-25 13:18:00	52.147
2011-03-25 15:18:00	51.727
2011-03-25 17:18:00	52.03
2011-03-25 19:18:00	52.253
2011-03-25 21:18:00	52.26
2011-03-25 23:18:00	52.645
2011-03-26 01:18:00	55.572
2011-03-26 03:18:00	54.373
2011-03-26 05:18:00	53.699
2011-03-26 07:18:00	50.786
2011-03-26 09:18:00	49.077
2011-03-26 11:18:00	49.7
2011-03-26 13:18:00	49.131
2011-03-26 15:18:00	51.694
2011-03-26 17:18:00	50.844
2011-03-26 19:18:00	52.194
2011-03-26 21:18:00	51.606
2011-03-26 23:18:00	51.53
2011-03-27 01:18:00	50.154
2011-03-27 07:18:00	50.526
2011-03-27 09:18:00	49.807
2011-03-27 11:18:00	50.58
2011-03-27 13:18:00	50.318
2011-03-27 15:18:00	51.224
2011-03-27 17:18:00	50.916
2011-03-27 19:18:00	106.981
2011-03-27 21:18:00	86.657
2011-03-28 07:18:00	53.573
2011-03-28 09:18:00	53.364
2011-03-28 11:18:00	87.261
2011-03-28 13:18:00	158.387
2011-03-28 15:18:00	348.413
2011-03-28 17:18:00	334.195
2011-03-28 19:18:00	360.982
2011-03-28 21:18:00	325
2011-03-28 23:18:00	352.872
2011-03-29 01:18:00	386.358
2011-03-29 03:18:00	249.271
2011-03-29 05:18:00	111.354
2011-03-29 07:18:00	112.194
2011-03-29 09:18:00	102.725
2011-03-29 11:18:00	225.581
2011-03-29 13:18:00	355.783
2011-03-29 15:18:00	394.299
2011-03-29 17:18:00	368.842
2011-03-29 19:18:00	276.437
2011-03-29 21:18:00	195.481
2011-03-29 23:18:00	165.029
2011-03-30 01:18:00	150.863
2011-03-30 03:19:00	257.759
2011-03-30 05:19:00	326.203
2011-03-30 07:19:00	398.724
2011-03-30 09:19:00	415.493
2011-03-30 11:19:00	347.671
2011-03-30 13:19:00	325.004
2011-03-30 15:19:00	437.067
2011-03-30 17:19:00	513.17
2011-03-30 19:19:00	482.4
2011-03-30 23:19:00	466.134
2011-03-31 12:32:00	599.272
2011-03-31 14:32:00	650.52
2011-03-31 16:32:00	138.275
2011-03-31 18:32:00	70.991
2011-03-31 20:32:00	59.15
2011-03-31 22:32:00	53.9
2011-04-01 00:32:00	53.995
2011-04-01 02:32:00	57.47
2011-04-01 04:32:00	56.34
2011-04-01 06:32:00	56.676
2011-04-01 08:32:00	54.747
2011-04-01 10:32:00	56.93
2011-04-01 12:32:00	96.276
2011-04-01 14:32:00	168.768
2011-04-01 16:32:00	249.328
2011-04-01 18:32:00	152.552
2011-04-01 20:32:00	152.346
2011-04-01 22:32:00	163.507
2011-04-02 00:32:00	117.511
2011-04-02 02:32:00	66.175
2011-04-02 04:32:00	58.178
2011-04-02 06:32:00	55.764
2011-04-02 08:32:00	55.762
2011-04-02 10:32:00	54.301
2011-04-02 12:32:00	64.424
2011-04-02 14:32:00	216.34
2011-04-02 16:32:00	162.238
2011-04-02 18:32:00	105.461
2011-04-02 20:32:00	93.024
2011-04-02 22:32:00	86.277
2011-04-03 00:32:00	68.633
2011-04-03 06:32:00	54.749
2011-04-03 08:32:00	54.029
2011-04-03 10:32:00	109.867
2011-04-03 12:32:00	147.281
2011-04-03 14:32:00	146.796
2011-04-03 16:32:00	135.362
2011-04-03 18:32:00	106.617
2011-04-03 20:32:00	93.727
2011-04-04 06:32:00	64.995
2011-04-04 08:32:00	121.589
2011-04-04 10:32:00	166.296
2011-04-04 12:32:00	269.82
2011-04-04 14:32:00	304.464
2011-04-04 16:32:00	342.657
2011-04-04 18:32:00	308.632
2011-04-04 20:32:00	279.985
2011-04-04 22:33:00	256.513
2011-04-05 00:33:00	265.47
2011-04-05 02:33:00	229.33
2011-04-05 04:33:00	360.351
2011-04-05 06:33:00	344.549
2011-04-05 08:33:00	280.748
2011-04-05 10:33:00	270.247
2011-04-29 06:42:00	331.514
2011-04-29 08:42:00	316.927
2011-04-29 10:42:00	325.288
2011-04-29 12:42:00	353.68
2011-04-29 14:42:00	499.711
2011-04-29 16:42:00	490.196
2011-04-29 18:42:00	479.82
2011-04-29 20:42:00	519.527
2011-04-29 22:42:00	625.349
2011-04-30 00:42:00	654.149
2011-04-30 02:42:00	641.92
2011-04-30 04:42:00	61.478
2011-04-30 06:42:00	56.684
2011-04-30 08:42:00	50.326
2011-04-30 10:42:00	53.029
2011-04-30 12:42:00	50.411
2011-04-30 14:42:00	52.636
2011-04-30 16:42:00	51.532
2011-04-30 18:42:00	54.705
2011-04-30 20:43:00	51.427
2011-04-30 22:43:00	58.303
2011-05-01 00:43:00	68.542
2011-05-01 06:43:00	53.877
2011-05-01 08:43:00	50.748
2011-05-01 10:43:00	54.903
2011-05-01 12:43:00	50.606
2011-05-01 14:43:00	55.718
2011-05-01 16:43:00	49.389
2011-05-01 18:43:00	53.3
2011-05-01 20:43:00	49.362
2011-05-02 06:43:00	55.622
2011-05-02 08:43:00	50.744
2011-05-02 10:43:00	55.68
2011-05-02 12:43:00	51.154
2011-05-02 14:43:00	53.355
2011-05-02 16:43:00	49.211
2011-05-02 18:43:00	52.618
2011-05-02 20:43:00	49.028
2011-05-02 22:43:00	51.888
2011-05-03 00:43:00	50.826
2011-05-03 02:43:00	55.293
2011-05-03 04:43:00	51.347
2011-05-03 06:43:00	58.164
2011-05-03 08:43:00	51.651
2011-05-03 10:43:00	60.318
2011-05-03 12:43:00	83.287
2011-05-03 14:43:00	135.445
2011-05-03 16:43:00	198
2011-05-03 18:43:00	259.168
2011-05-03 20:43:00	264.852
2011-05-03 22:43:00	256.778
2011-05-04 00:43:00	235.153
2011-05-04 06:43:00	153.42
2011-05-04 08:43:00	128.443
2011-05-04 13:25:00	168.609
2011-05-04 15:25:00	167.672
2011-05-04 17:25:00	174.07
2011-05-04 19:25:00	207.149
2011-05-04 23:25:00	266.29
2011-05-05 01:25:00	304.58
2011-05-05 03:26:00	269.504
2011-05-05 05:26:00	240.071
2011-05-05 07:26:00	86.379
2011-05-05 09:26:00	50.525
2011-05-05 11:26:00	48.885
2011-05-05 13:26:00	49.729
2011-05-05 15:26:00	49.011
2011-05-05 17:26:00	51.351
2011-05-05 19:26:00	49.63
2011-05-05 21:26:00	51.59
2011-05-05 23:26:00	51.395
2011-05-06 01:26:00	60.802
2011-05-06 03:26:00	57.156
2011-05-06 05:26:00	55.927
2011-05-06 07:26:00	51.981
2011-05-06 09:26:00	68.328
2011-05-06 11:26:00	62.996
2011-05-06 13:26:00	74.472
2011-05-06 15:26:00	67.41
2011-05-06 17:26:00	74.892
2011-05-06 19:26:00	69.835
2011-05-06 21:26:00	72.877
2011-05-06 23:26:00	76.545
2011-05-07 01:26:00	93.142
2011-05-11 10:25:00	47.412
2011-05-11 12:25:00	48.54
2011-05-11 14:25:00	48.832
2011-05-11 16:25:00	48.067
2011-05-11 18:25:00	47.517
2011-05-11 22:25:00	48.384
2011-05-12 00:25:00	48.911
2011-05-12 02:25:00	49.458
2011-05-12 04:25:00	49.586
2011-05-12 06:25:00	50.905
2011-05-12 08:25:00	52.351
2011-05-12 10:25:00	51.739
2011-05-12 12:25:00	52.202
2011-05-12 14:25:00	50.612
2011-05-12 16:25:00	50.416
2011-05-12 18:25:00	51.359
2011-05-12 20:25:00	51.891
2011-05-12 22:25:00	52.435
2011-05-13 00:25:00	50.139
2011-05-13 02:25:00	47.317
2011-05-13 04:25:00	47.283
2011-05-13 06:25:00	46.443
2011-05-13 08:26:00	46.649
2011-05-13 10:26:00	47.534
2011-05-13 12:26:00	46.869
2011-05-13 14:26:00	48.059
2011-05-13 16:26:00	48.034
2011-05-13 18:26:00	48.369
2011-05-13 20:26:00	48.342
2011-05-13 22:26:00	49.52
2011-05-14 00:26:00	93.644
2011-05-14 02:26:00	62.971
2011-05-14 04:26:00	103.179
2011-05-14 06:26:00	49.465
2011-05-14 08:26:00	45.053
2011-05-14 10:26:00	45.068
2011-05-14 12:26:00	223.83
2011-05-14 14:26:00	242.913
2011-05-14 16:26:00	237.566
2011-05-14 18:26:00	179.396
2011-05-14 20:26:00	49.654
2011-05-14 22:26:00	54.647
2011-05-15 00:26:00	49.804
2011-05-15 02:26:00	46.757
2011-05-15 08:26:00	46.515
2011-05-15 10:26:00	77.681
2011-05-15 12:26:00	104.321
2011-05-15 14:26:00	444.614
2011-05-15 16:26:00	416.887
2011-05-15 18:26:00	414.107
2011-05-15 20:26:00	309.454
2011-05-16 06:26:00	96.374
2011-05-16 08:26:00	350.594
2011-05-16 10:26:00	256.626
2011-05-16 12:26:00	250.628
2011-05-16 14:26:00	231.011
2011-05-16 16:26:00	162.087
2011-05-16 18:26:00	228.645
2011-05-16 20:26:00	266.482
2011-05-16 22:26:00	312.011
2011-05-17 00:26:00	274.487
2011-05-17 02:26:00	283.179
2011-05-17 04:26:00	337.183
2011-05-17 06:26:00	443.133
2011-05-25 10:49:00	240.168
2011-05-25 12:49:00	208.294
2011-05-25 14:49:00	302.92
2011-05-25 16:49:00	351.804
2011-05-25 18:49:00	408.492
2011-05-25 22:49:00	473.923
2011-05-26 00:49:00	466.271
2011-05-26 02:49:00	323.352
2011-05-26 04:49:00	437.152
2011-05-26 06:49:00	455.231
2011-05-26 08:49:00	173.207
2011-05-26 10:49:00	100.505
2011-05-26 12:49:00	111.966
2011-05-26 14:49:00	114.499
2011-05-26 16:49:00	115.668
2011-05-26 18:49:00	119.32
2011-05-26 20:49:00	126.525
2011-05-26 22:49:00	128.828
2011-05-27 00:49:00	147.387
2011-05-27 02:49:00	228.991
2011-05-27 04:49:00	207.045
2011-05-27 06:49:00	232.121
2011-05-27 08:49:00	338.257
2011-05-27 10:49:00	292.055
2011-05-27 12:49:00	366.114
2011-05-27 14:49:00	445.403
2011-05-27 16:49:00	459.972
2011-05-27 18:49:00	487.01
2011-05-27 20:49:00	576.06
2011-05-27 22:49:00	574.04
2011-05-28 00:49:00	662.069
2011-05-28 02:49:00	255.595
2011-05-28 04:49:00	251.341
2011-05-28 06:49:00	298.03
2011-05-28 08:49:00	226.094
2011-05-28 10:49:00	287.988
2011-05-28 12:49:00	321.465
2011-05-28 14:49:00	357.876
2011-05-28 16:49:00	355.137
2011-05-28 22:49:00	470.948
2011-05-29 00:49:00	421.532
2011-05-29 06:49:00	429.063
2011-05-29 08:49:00	451.711
2011-05-29 10:49:00	611.956
2011-05-29 12:49:00	274.362
2011-05-29 14:49:00	189.482
2011-05-29 16:49:00	162.399
2011-05-29 18:49:00	155.562
2011-05-29 20:49:00	156.259
2011-05-30 06:49:00	47.374
2011-05-30 08:49:00	49.682
2011-05-30 10:49:00	55.193
2011-05-30 12:50:00	43.648
2011-05-30 14:50:00	50.508
2011-05-30 16:50:00	47.644
2011-05-30 18:50:00	47.391
2011-05-30 20:50:00	48.371
2011-05-30 22:50:00	47.714
2011-05-31 00:50:00	46.601
2011-05-31 07:40:00	47.743
2011-05-31 09:41:00	49.57
2011-05-31 11:41:00	47.649
2011-05-31 13:41:00	49.107
2011-05-31 15:41:00	49.238
2011-05-31 17:41:00	49.428
2011-05-31 19:41:00	48.833
2011-05-31 21:41:00	49.115
2011-05-31 23:41:00	48.845
2011-06-01 01:41:00	47.234
2011-06-01 03:41:00	45.46
2011-06-01 05:41:00	45.612
2011-06-01 07:41:00	47.646
2011-06-01 09:41:00	49.637
2011-06-01 11:41:00	59.977
2011-06-01 13:41:00	60.332
2011-06-01 15:41:00	114.063
2011-06-01 21:41:00	465.854
2011-06-01 23:41:00	471.323
2011-06-02 01:41:00	414.659
2011-06-02 03:41:00	427.09
2011-06-02 05:41:00	508.846
2011-06-02 07:41:00	587.213
2011-06-02 09:41:00	404.364
2011-06-02 11:41:00	322.744
2011-06-02 13:41:00	145.6
2011-06-02 15:41:00	155.825
2011-06-02 17:41:00	125.366
2011-06-02 19:41:00	80.402
2011-06-02 21:41:00	55.228
2011-06-03 03:41:00	47.442
2011-06-03 05:41:00	50.266
2011-06-03 07:41:00	51.414
2011-06-03 09:41:00	48.667
2011-06-03 11:41:00	52.03
2011-06-03 13:41:00	49.333
2011-06-03 15:41:00	49.515
2011-06-03 17:41:00	55.311
2011-06-03 19:41:00	52.898
2011-06-03 21:41:00	54.859
2011-06-03 23:41:00	55.954
2011-06-04 01:41:00	59.804
2011-06-04 03:41:00	61.982
2011-06-04 05:41:00	61.266
2011-06-04 07:41:00	76.334
2011-06-04 09:41:00	327.419
2011-06-04 11:41:00	504.736
2011-06-04 13:41:00	515.887
2011-06-04 15:41:00	520.659
2011-06-04 17:41:00	489.833
2011-06-04 19:41:00	445.992
2011-06-04 21:41:00	336.435
2011-06-04 23:41:00	272.298
2011-06-05 01:41:00	329.436
2011-06-05 07:41:00	712.727
2011-06-05 09:41:00	278.882
2011-06-05 11:42:00	310.775
2011-06-05 13:42:00	259.555
2011-06-05 15:42:00	265.583
2011-06-05 17:42:00	238.05
2011-06-05 19:42:00	246.393
2011-06-06 05:42:00	308.371
2011-06-06 07:42:00	251.154
2011-06-06 09:42:00	209.942
2011-06-06 11:42:00	265.884
2011-06-06 13:42:00	161.578
2011-06-06 15:42:00	207.983
2011-06-06 17:42:00	143.433
2011-06-06 19:42:00	244.026
2011-06-06 21:42:00	147.992
2011-06-06 23:42:00	146.093
2011-06-07 01:42:00	305.43
2011-06-07 03:42:00	270.256
2011-06-07 05:42:00	170.388
2011-06-07 07:42:00	291.025
2011-06-07 09:42:00	511.996
2011-06-07 11:42:00	55.68
2011-06-07 13:42:00	53.67
2011-06-07 15:42:00	57.054
2011-06-07 17:42:00	56.599
2011-06-07 19:42:00	75.03
2011-06-07 21:42:00	82.03
2011-06-07 23:42:00	62.637
2011-06-08 01:42:00	51.993
2011-06-08 03:42:00	47.038
2011-06-08 05:42:00	44.633
2011-06-08 07:42:00	45.589
2011-06-08 09:42:00	64.2
2011-06-08 11:42:00	373.42
2011-06-08 13:42:00	553.93
2011-06-08 15:42:00	305.223
2011-06-08 17:42:00	275.597
2011-06-08 21:42:00	280.611
2011-06-08 23:42:00	166.885
2011-06-09 01:42:00	315.585
2011-06-09 03:42:00	153.801
2011-06-09 05:42:00	80.158
2011-06-09 07:42:00	130.56
2011-06-09 09:42:00	279.398
2011-06-09 11:42:00	755.571
2011-06-09 13:42:00	700.273
2011-06-09 15:42:00	930.973
2011-06-09 17:42:00	940.449
2011-06-09 19:42:00	767.769
2011-06-09 21:42:00	652.454
2011-06-09 23:42:00	576.249
2011-06-10 01:42:00	552.753
2011-06-10 03:42:00	586.67
2011-06-10 05:42:00	369.903
2011-06-10 07:42:00	421.8
2011-06-10 09:42:00	246.58
2011-06-10 11:42:00	238.019
2011-06-10 13:42:00	220.336
2011-06-10 15:42:00	205.838
2011-06-10 17:43:00	200.419
2011-06-10 19:43:00	180.736
2011-06-10 21:43:00	187.041
2011-06-10 23:43:00	182.427
2011-06-11 01:43:00	189.363
2011-06-11 03:43:00	208.384
2011-06-11 05:43:00	219.862
2011-06-11 07:43:00	160.953
2011-06-11 09:43:00	93.999
2011-06-11 11:43:00	55.612
2011-06-11 13:43:00	55.101
2011-06-11 15:43:00	52.67
2011-06-11 17:43:00	54.824
2011-06-11 19:43:00	55.431
2011-06-11 21:43:00	53.199
2011-06-11 23:43:00	50.368
2011-06-12 01:43:00	45.46
2011-06-12 09:43:00	43.857
2011-06-12 11:43:00	47.095
2011-06-12 13:43:00	44.307
2011-06-12 15:43:00	56.467
2011-06-12 17:43:00	60.295
2011-06-12 19:43:00	61.597
2011-06-13 05:43:00	164.047
2011-06-13 07:43:00	211.457
2011-06-13 09:43:00	146.829
2011-06-13 11:43:00	235.961
2011-06-13 13:43:00	447.231
2011-06-13 15:43:00	463.535
2011-06-13 17:43:00	449.795
2011-06-13 19:43:00	429.415
2011-06-13 21:43:00	350.906
2011-06-13 23:43:00	391.685
2011-06-14 01:43:00	398.845
2011-06-14 03:43:00	463.004
2011-06-14 05:43:00	475.868
2011-06-14 07:43:00	421.177
2011-06-14 09:43:00	83.643
2011-06-14 11:43:00	100.63
2011-06-14 13:43:00	100.093
2011-06-14 15:43:00	110.995
2011-06-14 17:43:00	152.05
2011-06-14 19:43:00	190.959
2011-06-14 21:43:00	178.144
2011-06-14 23:43:00	153.015
2011-06-15 01:43:00	232.018
2011-06-15 03:43:00	298.881
2011-06-15 05:43:00	299.021
2011-06-15 07:43:00	325.774
2011-06-15 09:43:00	71.993
2011-06-15 11:43:00	159.401
2011-06-15 13:43:00	205.908
2011-06-15 15:43:00	135.897
2011-06-15 21:43:00	184.255
2011-06-15 23:43:00	181.515
2011-06-16 01:44:00	172.356
2011-06-16 03:44:00	185.735
2011-06-16 05:44:00	174.495
2011-06-16 07:44:00	178.144
2011-06-16 09:44:00	187.398
2011-06-16 11:44:00	182.647
2011-06-16 13:44:00	176.135
2011-06-16 15:44:00	172.249
2011-06-16 17:44:00	177.475
2011-06-16 19:44:00	169.711
2011-06-16 21:44:00	188.135
2011-06-16 23:44:00	219.584
2011-06-17 01:44:00	187.109
2011-06-17 03:44:00	156.238
2011-06-17 05:44:00	124.803
2011-06-17 07:44:00	111.379
2011-06-17 09:44:00	170.116
2011-06-17 11:44:00	209.811
2011-06-17 13:44:00	212.657
2011-06-17 15:44:00	248.296
2011-06-17 21:44:00	220.016
2011-06-17 23:44:00	217.806
2011-06-18 01:44:00	181.002
2011-06-18 03:44:00	142.388
2011-06-18 05:44:00	190.21
2011-06-18 07:44:00	235.65
2011-06-18 09:44:00	334.138
2011-06-18 11:44:00	354.4
2011-06-18 13:44:00	329.346
2011-06-18 15:44:00	443.937
2011-06-18 17:44:00	379.838
2011-06-18 19:44:00	349.687
2011-06-18 21:44:00	290.901
2011-06-18 23:44:00	269.83
2011-06-19 01:44:00	225.777
2011-06-19 07:44:00	537.63
2011-06-19 09:44:00	546.309
2011-06-19 11:44:00	742.439
2011-06-19 13:44:00	624.57
2011-06-19 15:44:00	446.416
2011-06-19 17:44:00	430.517
2011-06-19 19:44:00	384.434
2011-06-20 05:44:00	324.926
2011-06-20 07:44:00	338.308
2011-06-20 09:44:00	473.082
2011-06-20 11:44:00	566.228
2011-06-20 13:44:00	555.779
2011-06-20 15:44:00	463.597
2011-06-20 17:44:00	458.3
2011-06-20 19:44:00	461.643
2011-06-20 21:44:00	465.534
2011-06-20 23:44:00	463.745
2011-06-21 01:44:00	396.986
2011-06-21 03:44:00	368.914
2011-06-21 05:44:00	348.396
2011-06-21 07:44:00	278.421
2011-06-21 09:45:00	249.243
2011-06-21 11:45:00	270.156
2011-06-21 13:45:00	355.263
2011-06-21 15:45:00	366.784
2011-06-21 17:45:00	422.643
2011-06-21 19:45:00	420.613
2011-06-21 21:45:00	402.981
2011-06-21 23:45:00	432.127
2011-06-22 01:45:00	416.262
2011-06-22 03:45:00	406.182
2011-06-22 05:45:00	508.094
2011-06-22 07:45:00	554.026
2011-06-22 09:45:00	638.187
2011-06-22 11:45:00	662.687
2011-06-22 13:45:00	698.258
2011-06-22 15:45:00	603.963
2011-06-22 17:45:00	487.707
2011-06-22 21:45:00	464.175
2011-06-22 23:45:00	468.474
2011-06-23 01:45:00	451.101
2011-06-23 03:45:00	402.327
2011-06-23 05:45:00	380.443
2011-06-23 07:45:00	140.293
2011-06-23 09:45:00	104.436
2011-06-23 11:45:00	120.537
2011-06-23 13:45:00	66.363
2011-06-23 15:45:00	58.509
2011-06-23 17:45:00	54.614
2011-06-23 19:45:00	51.193
2011-06-23 21:45:00	50.8
2011-06-23 23:45:00	47.647
2011-06-24 01:45:00	46.198
2011-06-24 03:45:00	48.936
2011-06-24 05:45:00	49.555
2011-06-24 07:45:00	51.916
2011-06-24 09:45:00	53.916
2011-06-24 11:45:00	82.201
2011-06-24 13:45:00	103.242
2011-06-24 15:45:00	69.464
2011-06-24 17:45:00	57.989
2011-06-24 19:45:00	56.793
2011-06-24 21:45:00	56.391
2011-06-24 23:45:00	52.272
2011-06-25 01:45:00	50.893
2011-06-25 03:45:00	52.414
2011-06-25 05:45:00	52.022
2011-06-25 07:45:00	51.344
2011-06-25 09:45:00	50.141
2011-06-25 11:45:00	50.985
2011-06-25 13:45:00	53.909
2011-06-25 15:45:00	56.639
2011-06-25 17:45:00	59.127
2011-06-25 19:45:00	59.252
2011-06-25 21:45:00	55.568
2011-06-25 23:45:00	57.301
2011-06-26 01:45:00	65.755
2011-06-26 07:45:00	67.904
2011-06-26 09:45:00	77.186
2011-06-26 11:46:00	64.116
2011-06-26 13:46:00	52.027
2011-06-26 15:46:00	51.461
2011-06-26 17:46:00	53.941
2011-06-26 19:46:00	53.01
2011-06-27 11:46:00	110.149
2011-06-27 13:46:00	340.634
2011-06-27 15:46:00	355.928
2011-06-27 21:46:00	591.996
2011-06-27 23:46:00	528.247
2011-06-28 01:46:00	529.805
2011-06-28 03:46:00	324.948
2011-06-28 05:46:00	373.316
2011-06-28 07:46:00	315.098
2011-06-28 09:46:00	252.119
2011-06-28 11:46:00	346.077
2011-06-28 13:46:00	316.169
2011-06-28 15:46:00	307.404
2011-06-28 17:46:00	299.454
2011-06-28 19:46:00	310.009
2011-06-28 21:46:00	311.605
2011-06-28 23:46:00	297.544
2011-06-29 01:46:00	293.035
2011-06-29 03:46:00	371.689
2011-06-29 05:46:00	436.238
2011-06-29 07:46:00	427.245
2011-06-29 09:46:00	603.226
2011-06-29 11:46:00	709.188
2011-06-29 13:46:00	623.022
2011-06-29 15:46:00	503.037
2011-06-29 17:46:00	554.993
2011-06-29 21:46:00	516.827
2011-06-29 23:46:00	415.615
2011-06-30 01:46:00	212.134
2011-06-30 03:46:00	251.619
2011-06-30 05:46:00	221.804
2011-06-30 07:46:00	198.972
2011-06-30 09:46:00	230.331
2011-06-30 11:46:00	290.732
2011-06-30 13:46:00	318.478
2011-06-30 15:46:00	302.614
2011-06-30 17:46:00	292.508
2011-06-30 19:46:00	273.67
2011-06-30 21:46:00	290.728
2011-06-30 23:46:00	294.121
2011-07-01 01:46:00	317.419
2011-07-01 03:46:00	421.792
2011-07-01 05:46:00	457.278
2011-07-01 07:46:00	371.286
2011-07-01 09:46:00	380.843
2011-07-01 11:46:00	397.526
2011-07-01 13:46:00	417.7
2011-07-01 15:46:00	471.958
2011-07-01 17:47:00	448.221
2011-07-01 19:47:00	410.411
2011-07-01 21:47:00	428.241
2011-07-01 23:47:00	362.206
2011-07-02 01:47:00	326.273
2011-07-02 03:47:00	256.074
2011-07-02 05:47:00	207.657
2011-07-02 07:47:00	456.79
2011-07-02 09:47:00	510.682
2011-07-02 11:47:00	476.14
2011-07-02 13:47:00	444.855
2011-07-02 15:47:00	568.455
2011-07-02 17:47:00	483.517
2011-07-02 19:47:00	281.321
2011-07-02 21:47:00	100.225
2011-07-02 23:47:00	77.174
2011-07-03 15:47:00	39.161
2011-07-03 17:47:00	40.832
2011-07-03 19:47:00	43.552
2011-07-04 11:47:00	80.135
2011-07-04 13:47:00	87.841
2011-07-04 15:47:00	122.108
2011-07-04 17:47:00	217.37
2011-07-04 19:47:00	282.25
2011-07-04 21:47:00	346.559
2011-07-04 23:47:00	319.068
2011-07-05 01:47:00	337.877
2011-07-05 03:47:00	241.135
2011-07-05 05:47:00	257.099
2011-07-05 07:47:00	293.513
2011-07-05 09:47:00	408.776
2011-07-05 15:47:00	299.932
2011-07-05 17:47:00	291.035
2011-07-05 19:47:00	286.164
2011-07-05 21:47:00	271.788
2011-07-05 23:47:00	266.046
2011-07-06 01:47:00	340.994
2011-07-06 03:47:00	381.413
2011-07-06 05:47:00	499.422
2011-07-06 07:47:00	565.284
2011-07-06 09:47:00	1322.09
2011-07-06 11:47:00	462.988
2011-07-06 13:47:00	624.585
2011-07-06 15:47:00	935.256
2011-07-06 17:47:00	172.748
2011-07-06 21:47:00	136.382
2011-07-06 23:47:00	82.525
2011-07-07 01:48:00	51.115
2011-07-07 09:48:00	42.843
2011-07-07 11:48:00	45.213
2011-07-07 13:48:00	43.798
2011-07-07 15:48:00	48.604
2011-07-07 17:48:00	53.606
2011-07-07 19:48:00	55.647
2011-07-07 21:48:00	57.693
2011-07-07 23:48:00	66.694
2011-07-08 01:48:00	110.875
2011-07-08 03:48:00	93.693
2011-07-08 05:48:00	113.225
2011-07-08 07:48:00	39.931
2011-07-08 09:48:00	36.82
2011-07-08 11:48:00	37.675
2011-07-08 15:48:00	40.315
2011-07-08 17:48:00	39.05
2011-07-08 19:48:00	38.016
2011-07-08 21:48:00	38.848
2011-07-08 23:48:00	39.449
2011-07-09 01:48:00	40.966
2011-07-09 03:48:00	40.92
2011-07-09 05:48:00	67.94
2011-07-09 07:48:00	45.569
2011-07-09 09:48:00	132.482
2011-07-09 11:48:00	114.735
2011-07-09 13:48:00	159.328
2011-07-09 15:48:00	250.403
2011-07-09 17:48:00	176.63
2011-07-09 19:48:00	132.103
2011-07-09 21:48:00	139.513
2011-07-09 23:48:00	159.968
2011-07-10 01:48:00	219.478
2011-07-10 07:48:00	237.813
2011-07-10 09:48:00	103.392
2011-07-10 11:48:00	87.417
2011-07-10 13:48:00	84.229
2011-07-10 15:48:00	71.174
2011-07-10 17:48:00	68.181
2011-07-10 19:48:00	68.883
2011-07-11 05:48:00	313.16
2011-07-11 07:48:00	336.512
2011-07-11 09:48:00	354.009
2011-07-11 11:48:00	316.384
2011-07-11 13:48:00	313.987
2011-07-11 15:48:00	316.176
2011-07-11 17:48:00	330.074
2011-07-11 19:48:00	333.28
2011-07-11 21:48:00	321.067
2011-07-11 23:48:00	192.152
2011-07-12 01:48:00	144.263
2011-07-12 03:48:00	115.944
2011-07-12 05:48:00	137.319
2011-07-12 07:48:00	214.551
2011-07-12 09:49:00	207.026
2011-07-12 11:49:00	202.927
2011-07-12 13:49:00	190.095
2011-07-12 15:49:00	207.296
2011-07-12 17:49:00	239.309
2011-07-12 19:49:00	246.132
2011-07-12 21:49:00	167.85
2011-07-12 23:49:00	167.159
2011-07-13 01:49:00	238.01
2011-07-13 03:49:00	271.115
2011-07-13 05:49:00	259.058
2011-07-13 07:49:00	284.613
2011-07-13 09:49:00	237.073
2011-07-13 11:49:00	320.739
2011-07-13 13:49:00	374.129
2011-07-13 15:49:00	534.209
2011-07-13 17:49:00	572.856
2011-07-13 21:49:00	436.795
2011-07-13 23:49:00	456.075
2011-07-14 01:49:00	433.549
2011-07-14 03:49:00	478.287
2011-07-14 05:49:00	380.785
2011-07-14 07:49:00	458.133
2011-07-14 09:49:00	437.032
2011-07-14 11:49:00	410.913
2011-07-14 13:49:00	179.53
2011-07-14 15:49:00	190.969
2011-07-14 17:49:00	129.344
2011-07-14 19:49:00	135.652
2011-07-14 21:49:00	139.007
2011-07-14 23:49:00	145.685
2011-07-15 01:49:00	146.678
2011-07-15 03:49:00	160.045
2011-07-15 05:49:00	185.955
2011-07-15 07:49:00	206.846
2011-07-15 09:49:00	340.834
2011-07-15 11:49:00	472.198
2011-07-15 13:49:00	1153.28
2011-07-15 15:49:00	974.738
2011-07-15 17:49:00	945.959
2011-07-15 19:49:00	738.213
2011-07-15 21:49:00	682.212
2011-07-15 23:49:00	610.369
2011-07-16 01:49:00	448.509
2011-07-16 03:49:00	337.758
2011-07-16 05:49:00	342.642
2011-07-16 09:49:00	383.221
2011-07-16 11:49:00	598.972
2011-07-16 13:49:00	567.367
2011-07-16 15:49:00	487.913
2011-07-16 17:49:00	273.947
2011-07-16 19:49:00	253.543
2011-07-16 21:49:00	270.296
2011-07-16 23:49:00	266.977
2011-07-17 01:49:00	248.793
2011-07-17 07:49:00	263.925
2011-07-17 09:49:00	152.58
2011-07-17 11:50:00	170.252
2011-07-17 13:50:00	151.194
2011-07-17 15:50:00	135.32
2011-07-17 17:50:00	146.363
2011-07-17 19:50:00	145.4
2011-07-18 05:50:00	184.984
2011-07-18 07:50:00	182.401
2011-07-18 09:50:00	185.852
2011-07-18 11:50:00	174.292
2011-07-18 13:50:00	184.616
2011-07-18 15:50:00	181.601
2011-07-18 17:50:00	174.621
2011-07-18 19:50:00	158.133
2011-07-18 21:50:00	149.726
2011-07-18 23:50:00	146.139
2011-07-19 01:50:00	110.865
2011-07-19 03:50:00	111.877
2011-07-19 05:50:00	113.415
2011-07-19 07:50:00	93.574
2011-07-19 09:50:00	101.44
2011-07-19 11:50:00	103.578
2011-07-19 13:50:00	105.614
2011-07-19 15:50:00	107.259
2011-07-19 17:50:00	107.116
2011-07-19 19:50:00	85.997
2011-07-19 21:50:00	70.768
2011-07-19 23:50:00	66.626
2011-07-20 01:50:00	63.456
2011-07-20 03:50:00	62.265
2011-07-20 05:50:00	60.761
2011-07-20 07:50:00	61.263
2011-07-20 09:50:00	62.212
2011-07-20 11:50:00	67.562
2011-07-20 13:50:00	79.843
2011-07-20 15:50:00	75.05
2011-07-20 17:50:00	61.382
2011-07-20 21:50:00	64.459
2011-07-20 23:50:00	63.817
2011-07-21 01:50:00	70.782
2011-07-21 03:50:00	90.434
2011-07-21 05:50:00	106.135
2011-07-21 07:50:00	165.023
2011-07-21 09:50:00	224.993
2011-07-21 11:50:00	189.337
2011-07-21 13:50:00	203.377
2011-07-21 15:50:00	221.677
2011-07-21 17:50:00	249.121
2011-07-21 19:50:00	256.364
2011-07-21 21:50:00	236.122
2011-07-21 23:50:00	207.349
2011-07-22 01:50:00	228.57
2011-07-22 03:50:00	248.402
2011-07-22 05:50:00	353.998
2011-07-22 07:50:00	460.752
2011-07-22 09:50:00	435.536
2011-07-22 11:50:00	392.77
2011-07-22 13:50:00	385.038
2011-07-22 15:50:00	403.585
2011-07-22 17:51:00	384.221
2011-07-22 19:51:00	393.246
2011-07-22 21:51:00	408.497
2011-07-22 23:51:00	429.272
2011-07-23 01:51:00	475.071
2011-07-23 03:51:00	571.205
2011-07-23 05:51:00	510.5
2011-07-23 07:51:00	600.927
2011-07-23 09:51:00	515.695
2011-07-23 11:51:00	567.38
2011-07-23 13:51:00	580.63
2011-07-23 15:51:00	580.43
2011-07-23 17:51:00	558
2011-07-23 19:51:00	524.718
2011-07-23 21:51:00	499.053
2011-07-23 23:51:00	492.517
2011-07-24 01:51:00	513.557
2011-07-24 07:51:00	540.528
2011-07-24 09:51:00	405.252
2011-07-24 11:51:00	297.505
2011-07-24 13:51:00	239.496
2011-07-24 15:51:00	225.603
2011-07-24 17:51:00	223.723
2011-07-24 19:51:00	224.528
2011-07-25 05:51:00	191.452
2011-07-25 07:51:00	197.334
2011-07-25 09:51:00	182.433
2011-07-25 11:51:00	174.111
2011-07-25 13:51:00	163.96
2011-07-25 15:51:00	127.085
2011-07-25 17:51:00	126.733
2011-07-25 19:51:00	111.914
2011-07-25 21:51:00	89.42
2011-07-25 23:51:00	77.47
2011-07-26 01:51:00	53.984
2011-07-26 03:51:00	47.855
2011-07-26 05:51:00	48.191
2011-07-26 07:51:00	44.792
2011-07-26 09:51:00	51.989
2011-07-26 11:51:00	49.59
2011-07-26 13:51:00	60.239
2011-07-26 15:51:00	169.506
2011-07-26 17:51:00	212.396
2011-07-26 19:51:00	153.453
2011-07-26 21:51:00	145.341
2011-07-26 23:51:00	126.803
2011-07-27 01:51:00	119.247
2011-07-27 03:51:00	174.936
2011-07-27 05:51:00	239.57
2011-07-27 07:51:00	261.342
2011-07-27 09:51:00	352.739
2011-07-27 11:51:00	392.851
2011-07-27 13:51:00	418.52
2011-07-27 15:51:00	444.109
2011-07-27 17:51:00	572.3
2011-07-27 21:51:00	668.418
2011-07-27 23:51:00	583.649
2011-07-28 01:52:00	508.439
2011-07-28 03:52:00	427.174
2011-07-28 05:52:00	348.841
2011-07-28 07:52:00	384.929
2011-07-28 09:52:00	418.862
2011-07-28 11:52:00	505.651
2011-07-28 13:52:00	440.44
2011-07-28 15:52:00	447.557
2011-07-28 17:52:00	423.662
2011-07-28 19:52:00	433.158
2011-07-28 21:52:00	438.061
2011-07-28 23:52:00	441.8
2011-07-29 01:52:00	469.326
2011-07-29 03:52:00	247.758
2011-07-29 05:52:00	210.598
2011-07-29 07:52:00	188.652
2011-07-29 09:52:00	150.969
2011-07-29 11:52:00	119.372
2011-07-29 13:52:00	115.928
2011-07-29 15:52:00	109.949
2011-07-29 17:52:00	80.954
2011-07-29 19:52:00	76.171
2011-07-29 21:52:00	79.353
2011-07-29 23:52:00	82.203
2011-07-30 01:52:00	81.308
2011-07-30 03:52:00	71.437
2011-07-30 05:52:00	71.539
2011-07-30 07:52:00	73.358
2011-07-30 09:52:00	70.639
2011-07-30 11:52:00	72.559
2011-07-30 13:52:00	92.159
2011-07-30 15:52:00	160.828
2011-07-30 17:52:00	163.834
2011-07-30 19:52:00	109.94
2011-07-30 21:52:00	129.382
2011-07-30 23:52:00	192.424
2011-07-31 01:52:00	81.085
2011-07-31 07:52:00	53.764
2011-07-31 09:52:00	48.633
2011-07-31 11:52:00	52.489
2011-07-31 13:52:00	55.305
2011-07-31 15:52:00	56.26
2011-07-31 17:52:00	62.146
2011-07-31 19:52:00	71.56
2011-08-01 05:52:00	122.777
2011-08-01 07:52:00	90.588
2011-08-01 09:52:00	142.067
2011-08-01 11:52:00	139.811
2011-08-01 13:52:00	161.659
2011-08-01 15:52:00	130.91
2011-08-01 17:52:00	121.129
2011-08-01 19:52:00	83.549
2011-08-01 21:52:00	67.578
2011-08-01 23:52:00	66.81
2011-08-02 01:52:00	59.461
2011-08-02 03:52:00	92.269
2011-08-02 05:52:00	377.344
2011-08-02 07:52:00	337.881
2011-08-02 09:53:00	196.016
2011-08-02 11:53:00	226.127
2011-08-02 13:53:00	240.378
2011-08-02 15:53:00	288.989
2011-08-02 17:53:00	398.159
2011-08-02 19:53:00	433.15
2011-08-02 21:53:00	306.048
2011-08-02 23:53:00	278.917
2011-08-03 01:53:00	265.091
2011-08-03 03:53:00	175.068
2011-08-03 05:53:00	174.153
2011-08-03 07:53:00	381.188
2011-08-03 09:53:00	430.589
2011-08-03 11:53:00	508.646
2011-08-03 13:53:00	400.08
2011-08-03 15:53:00	332.128
2011-08-03 17:53:00	328.824
2011-08-03 21:53:00	354.112
2011-08-03 23:53:00	396.931
2011-08-04 01:53:00	363.619
2011-08-04 05:53:00	330.295
2011-08-04 07:53:00	367.681
2011-08-04 09:53:00	521.984
2011-08-04 11:53:00	554.685
2011-08-04 13:53:00	314.412
2011-08-04 15:53:00	347.693
2011-08-04 17:53:00	368.521
2011-08-04 19:53:00	398.169
2011-08-04 21:53:00	413.39
2011-08-04 23:53:00	429.064
2011-08-05 01:53:00	506.307
2011-08-05 03:53:00	368.63
2011-08-05 05:53:00	316.662
2011-08-05 07:53:00	354.513
2011-08-05 09:53:00	372.412
2011-08-05 11:53:00	469.492
2011-08-05 13:53:00	487.716
2011-08-05 15:53:00	413.137
2011-08-05 17:53:00	404.223
2011-08-05 19:53:00	400.2
2011-08-05 21:53:00	364.936
2011-08-05 23:53:00	305.286
2011-08-06 01:53:00	263.25
2011-08-06 03:53:00	220.69
2011-08-06 05:53:00	189.534
2011-08-06 07:53:00	174.73
2011-08-06 09:53:00	198.163
2011-08-06 11:53:00	158.617
2011-08-06 13:53:00	203.948
2011-08-06 15:53:00	185.36
2011-08-06 17:53:00	185.672
2011-08-06 19:53:00	197.459
2011-08-06 21:53:00	199.41
2011-08-06 23:53:00	188.765
2011-08-07 01:53:00	174.012
2011-08-07 07:53:00	205.485
2011-08-07 09:53:00	216.813
2011-08-07 11:54:00	189.953
2011-08-07 13:54:00	177.37
2011-08-07 15:54:00	198.557
2011-08-07 17:54:00	190.811
2011-08-07 19:54:00	179.937
2011-08-08 05:54:00	142.988
2011-08-08 07:54:00	138.728
2011-08-08 09:54:00	147.261
2011-08-08 11:54:00	167.689
2011-08-08 13:54:00	181.196
2011-08-08 15:54:00	577.356
2011-08-08 17:54:00	684.566
2011-08-08 19:54:00	587.094
2011-08-08 21:54:00	530.924
2011-08-18 10:28:00	161.322
2011-08-18 12:28:00	511.273
2011-08-18 15:28:00	512.875
2011-08-18 17:28:00	470.191
2011-08-18 19:28:00	367.254
2011-08-18 21:28:00	303.416
2011-08-18 23:28:00	244.437
2011-08-19 02:29:00	287.543
2011-08-19 06:29:00	344.867
2011-08-19 08:29:00	517.951
2011-08-19 10:29:00	1058.93
2011-08-19 12:29:00	654.492
2011-08-19 14:29:00	725.859
2011-08-19 16:29:00	731.431
2011-08-19 18:29:00	654.024
2011-08-19 20:29:00	681.567
2011-08-19 22:29:00	662.96
2011-08-20 00:29:00	678.308
2011-08-20 02:29:00	547.883
2011-08-20 04:29:00	467.49
2011-08-20 06:29:00	300.055
2011-08-20 08:29:00	423
2011-08-20 10:29:00	408.043
2011-08-20 12:29:00	685.443
2011-08-20 14:29:00	671.26
2011-08-20 16:29:00	453.473
2011-08-20 18:29:00	366.144
2011-08-20 20:29:00	469.341
2011-08-20 22:29:00	519.159
2011-08-21 00:29:00	574.576
2011-08-21 02:29:00	570.57
2011-08-21 08:29:00	404.855
2011-08-21 10:29:00	913.321
2011-08-21 12:29:00	107.235
2011-08-21 14:29:00	150.523
2011-08-21 16:29:00	120.319
2011-08-21 18:29:00	67.44
2011-08-21 20:29:00	106.466
2011-08-22 06:29:00	380.996
2011-08-22 08:29:00	422.304
2011-08-22 10:29:00	115.715
2011-08-22 12:29:00	160.103
2011-08-22 14:29:00	158.425
2011-08-22 16:29:00	162.424
2011-08-22 18:30:00	171.743
2011-08-22 20:30:00	158.296
2011-08-22 22:30:00	165.813
2011-08-23 00:30:00	165.319
2011-08-23 02:30:00	192.47
2011-08-23 05:30:00	331.215
2011-08-23 07:30:00	285.459
[truncated: 10,700 more rows]

## Sheet: WLG
time	mole fractions
2011-01-05 00:16:00	37.66
2011-01-12 00:16:00	45.08
2011-01-26 00:52:00	44.92
2011-02-02 00:54:00	38.85
2011-02-09 00:56:00	44.65
2011-02-16 00:51:00	35.72
2011-02-23 00:56:00	38.21
2011-03-02 00:51:00	37.93
2011-03-23 00:02:00	43.4
2011-03-30 00:53:00	44.54
2011-04-06 00:51:00	100.17
2011-04-20 00:17:00	45.73
2011-04-27 00:31:00	34.12
2011-05-11 00:54:00	57.11
2011-05-18 00:57:00	36.04
2011-05-25 00:13:00	41.97
2011-06-23 00:35:00	39
2011-06-29 00:56:00	35.24
2011-07-08 00:49:00	37.48
2011-07-14 00:51:00	34.34
2011-07-20 00:27:00	44.49
2011-07-27 00:41:00	36.05
2011-08-03 00:27:00	35.01
2011-08-24 00:37:00	30.59
2011-08-31 00:41:00	43.9
2011-09-14 00:43:00	31.84
2011-09-23 00:55:00	47.8
2011-10-05 00:49:00	41.78
2011-10-12 00:21:00	31.47
2011-10-19 00:41:00	54.78
2011-11-02 01:07:00	61.1
2011-11-09 00:58:00	34.83
2011-11-16 00:53:00	33.14
2011-11-30 00:56:00	41.05
2011-12-08 01:07:00	44.91
2011-12-14 01:04:00	40.52
2011-12-21 01:11:00	46.39
2012-01-04 00:44:00	48.38
2012-01-12 00:46:00	65.39
2012-01-19 00:57:00	54.84
2012-02-17 00:58:00	59.11
2012-02-22 00:12:00	50.29
2012-02-29 00:48:00	46.1
2012-03-10 01:11:00	53.64
2012-04-04 00:55:00	48.83
2012-04-11 00:24:00	39.65
2012-04-18 00:53:00	44.27
2012-04-25 00:45:00	48.45
2012-05-02 00:58:00	52.5
2012-05-10 00:51:00	63.14
2012-05-17 01:31:00	57.11
2012-05-26 01:02:00	50.96
2012-05-30 00:47:00	46.41
2012-06-06 00:42:00	49.57
2012-06-13 01:11:00	47.47
2012-07-01 00:43:00	62.88
2012-07-05 00:38:00	38.89
2012-07-14 01:36:00	53.47
2012-07-25 00:48:00	39.94
2012-08-23 00:32:00	38.3
2012-08-29 00:59:00	43.14
2012-09-14 00:19:00	43.6
2012-09-19 01:13:00	51.86
2012-10-03 01:09:00	41.08
2012-10-17 00:30:00	42.77
2013-01-23 00:50:00	54.8
2013-01-30 00:54:00	47.59
2013-02-06 01:16:00	56.34
2013-02-13 01:27:00	47.35
2013-02-20 00:17:00	55.01
2013-02-27 00:22:00	54.02
2013-03-06 00:52:00	48.06
2013-03-13 00:49:00	52.22
2013-03-20 00:49:00	54.95
2013-04-03 00:31:00	56.54
2013-04-10 00:57:00	68.77
2013-04-17 00:47:00	47.87
2013-04-24 00:47:00	82.73
2013-05-01 00:28:00	62.92
2013-05-09 00:30:00	60.81
2013-05-18 00:22:00	57.08
2013-05-22 00:16:00	50.33
2013-05-29 00:55:00	64.44
2013-06-05 00:18:00	69.84
2013-06-12 00:29:00	58.92
2013-06-27 00:15:00	53.62
2013-07-05 00:25:00	60.73
2013-07-10 00:22:00	64.64
2013-07-17 00:23:00	53.82
2013-08-07 00:20:00	50.29
2013-08-14 00:16:00	52.58
2013-11-01 00:33:00	47.55
2013-11-06 00:30:00	48.16
2013-11-27 00:12:00	49.25
2013-12-04 00:14:00	44.71
2013-12-11 00:32:00	58.41
2013-12-18 00:47:00	54.01
2013-12-25 00:54:00	55.16
2014-01-01 01:00:00	51.39
2014-01-08 00:40:00	367.29
2014-01-15 00:24:00	218.52
2014-01-23 00:52:00	51.46
2014-01-29 00:38:00	57.24
2014-02-05 00:14:00	56.24
2014-02-27 00:23:00	59.31
2014-03-06 00:22:00	71.77
2014-03-12 00:29:00	72.83
2014-03-19 00:40:00	82.04
2014-03-26 00:36:00	51.1
2014-04-02 00:21:00	63.74
2014-04-14 00:34:00	61.39
2014-04-16 00:31:00	63.46
2014-04-23 00:40:00	54.29
2014-04-30 00:50:00	63.86
2014-05-07 00:18:00	68.22
2014-05-14 00:20:00	67.92
2014-05-21 00:16:00	60.12
2014-05-28 00:51:00	77.18
2014-06-04 00:16:00	74.64
2014-06-15 00:29:00	72.27
2014-06-18 00:18:00	61.46
2014-06-25 00:35:00	68.83
2014-07-02 00:36:00	52.4
2014-07-10 00:40:00	59.88
2014-07-16 00:25:00	50.96
2014-07-30 00:27:00	58.24
2014-08-06 00:25:00	106.67
2014-08-13 00:15:00	54.27
2014-08-20 00:19:00	77.01
2014-08-28 00:38:00	59.81
2014-09-03 00:40:00	53.88
2014-09-10 00:31:00	74.04
2014-09-17 00:41:00	52.77
2014-09-24	55.9
2014-10-08 00:23:00	51.81
2014-10-15 00:33:00	51.79
2014-10-23 00:35:00	55.24
2014-10-30 00:58:00	79.15
2014-11-12 00:46:00	60.26
2014-11-19	57.77
2014-11-26	48.02
2014-12-04	53.11
2014-12-10	67.53
2014-12-31 00:36:00	54.71
2015-01-14 00:27:00	47.1
2015-01-21 00:37:00	50.63
2015-02-04 00:41:00	64.07
2015-02-18 00:35:00	66.07
2015-02-25 00:15:00	55.37
2015-03-04 00:34:00	64.71
2015-03-12 00:33:00	51.22
2015-03-19 00:38:00	53.71
2015-03-25 00:28:00	48.4
2015-04-01 00:42:00	68.29
2015-04-08 00:36:00	63.55
2015-04-15 00:28:00	52.65
2015-04-22 00:20:00	63.34
2015-04-29 00:25:00	69.98
2015-05-06 00:39:00	58.46
2015-05-13 00:23:00	59.15
2015-05-21 00:51:00	61.51
2015-05-27 00:19:00	90.05
2015-06-03 00:23:00	61.97
2015-06-17 00:16:00	105.71
2015-06-25 00:16:00	56.61
2015-07-01 00:36:00	61.93
2015-07-09 00:18:00	80.5
2015-07-15 00:17:00	90.73
2015-07-23 00:20:00	84.15
2015-07-30 00:16:00	69.73
2015-08-05 00:20:00	53
2015-08-12 00:29:00	65.13
2015-08-22 00:32:00	64.03
2015-09-23 00:21:00	50.46
2015-10-01 00:47:00	49.96
2015-10-07 00:31:00	57.86
2015-10-28 00:22:00	248.79
2015-11-07 00:17:00	346.04
2015-11-11 00:15:00	243.12
2015-11-18 00:35:00	78.84
2015-11-25 00:25:00	59.46
2015-12-16 00:27:00	57.29
2015-12-23 00:50:00	85.57
2016-01-06 00:21:00	49.53
2016-01-13 00:23:00	56.9
2016-01-20 00:20:00	52.97
2016-01-27 00:22:00	56.91
2016-02-03 00:19:00	59.78
2016-02-10 00:21:00	55.53
2016-02-17 00:15:00	69
2016-02-25 00:21:00	60.54
2016-03-02 00:18:00	53.32
2016-03-09 00:24:00	50.86
2016-03-25 00:27:00	57.38
2016-03-30 00:29:00	61.4
2016-04-06 00:44:00	67.52
2016-04-20 00:18:00	80.13
2016-04-27 00:37:00	60.56
2016-05-04 00:36:00	53.05
2016-05-11 00:20:00	53.67
2016-05-18 00:29:00	127.22
2016-05-26 00:24:00	79.43
2016-06-08 00:56:00	78.08
2016-06-15 00:50:00	75.29
2016-06-22 00:43:00	64.68
2016-06-30 00:20:00	54.6
2016-07-06 00:22:00	129.03
2016-07-16 00:47:00	73.7
2016-07-20 00:20:00	56.42
2016-08-04 00:30:00	101.39
2016-08-10 00:39:00	138.83
2016-08-17 00:27:00	199.16
2016-09-28 00:46:00	48.82
2016-10-05 00:21:00	50.81
2016-10-13 00:50:00	59.46
2016-10-19 00:26:00	55.17
2016-10-26 01:06:00	60.97
2016-11-02 01:39:00	125.14
2016-11-16 00:25:00	62.3
2016-11-23 00:39:00	65.37
2016-11-30 00:21:00	57.72
2016-12-07 00:19:00	49.13
2016-12-14 00:15:00	72.99
2016-12-21 00:54:00	58.21
2016-12-28 00:23:00	53.96
2017-01-04 00:30:00	50.13
2017-01-11 00:31:00	60.27
2017-01-18 00:46:00	64.12
2017-01-25 00:27:00	56.4
2017-02-02 00:27:00	58.4
2017-02-09 00:31:00	58.97
2017-02-23 00:23:00	66.15
2017-03-01 00:33:00	59.73
2017-03-08 00:27:00	60.27
2017-03-16 00:41:00	62.12
2017-03-22 00:31:00	59.48
2017-03-29 00:34:00	104.37
2017-04-05 00:21:00	64.29
2017-04-12 00:21:00	72.21
2017-04-19 00:25:00	51.6
2017-05-03 00:29:00	71.4
2017-05-10 00:25:00	81.49
2017-05-17 00:17:00	70.76
2017-05-25 00:21:00	72.46
2017-06-01 00:19:00	77.41
2017-06-07 00:26:00	72.16
2017-06-14 00:32:00	95.02
2017-06-21 00:21:00	58.32
2017-06-28 00:21:00	72.05
2017-07-07 00:21:00	85.52
2017-07-12 01:07:00	54.56
2017-07-19 00:22:00	101.46
2017-07-29 00:26:00	57.66
2017-09-06 00:15:00	56.88
2017-09-20 00:40:00	52.95
2017-09-27 00:24:00	59.89
2017-10-04 00:55:00	57.25
2017-10-11 00:23:00	53.12
2017-10-18 00:23:00	50.57
2017-10-25 00:20:00	55.49
2017-11-08 00:20:00	52.34
2017-11-15 00:21:00	50.18
2017-11-29 00:30:00	57.79
2017-12-06 00:26:00	62.24
2017-12-13 00:26:00	62.13
2017-12-20 00:21:00	53.85
2017-12-27 00:24:00	55.42
2018-01-04 00:25:00	66.59
2018-01-10 00:15:00	57.63
2018-01-17 00:22:00	55.74
2018-01-24 00:33:00	99.93
2018-01-31 00:20:00	62.8
2018-02-07 00:24:00	74.98
2018-02-14 00:24:00	60.51
2018-02-21 00:36:00	72.3
2018-02-28 00:21:00	56.59
2018-03-07 00:26:00	64.18
2018-03-14 00:18:00	54.61
2018-03-22 00:16:00	61.94
2018-03-28 00:23:00	63.27
2018-04-04 00:23:00	48.62
2018-04-25 00:25:00	71.94
2018-05-02 00:24:00	69.43
2018-05-11 00:21:00	66.07
2018-05-17 00:21:00	83.15
2018-05-23 00:21:00	73.06
2018-05-30 00:18:00	83.14
2018-06-06 00:22:00	72.52
2018-06-14 00:23:00	82.36
2018-06-20 00:30:00	106.04
2018-06-27 00:20:00	143.28
2018-07-04 00:21:00	58.61
2018-07-11 00:29:00	54.28
2018-07-18 00:30:00	65.04
2018-07-26 00:22:00	55.36
2018-08-01 00:24:00	166.4
2018-08-08 00:21:00	165.14
2018-08-15 00:21:00	147.75
2018-08-23 00:41:00	51.3
2018-08-29 00:34:00	179.96
2018-09-06 00:26:00	65.72
2018-09-12 00:33:00	52.33
2018-09-20 00:19:00	56.33
2018-09-26 00:20:00	56.19
2018-10-03 00:27:00	56.68
2018-10-10 00:31:00	53.35
2018-10-17 00:21:00	51.05
2018-10-24 00:21:00	90.81
2018-10-31 00:23:00	48.63
2018-11-08 00:41:00	52.18
2018-11-14 00:24:00	57.58
2018-11-21 00:31:00	66.81
2018-11-28 00:23:00	51.18
2018-12-06 00:32:00	57.03
2018-12-12 00:25:00	53.05
2018-12-19 00:23:00	52.61
2018-12-26 00:24:00	64.91
2019-01-02 00:22:00	51.96
2019-01-09 00:24:00	73.01
2019-01-16 00:25:00	73.37
2019-01-23 00:22:00	51.03
2019-02-06 00:45:00	262.34
2019-02-13 00:30:00	55.63
2019-02-27 00:40:00	73.67
2019-03-13 00:22:00	91.09
2019-03-27 00:20:00	62.98
2019-04-03 00:21:00	93.6
2019-04-17 00:25:00	66.6
2019-04-24 00:26:00	66.07
2019-05-01 00:22:00	67.02
2019-05-08 00:20:00	79.3
2019-05-15 00:20:00	65.2
2019-05-22 00:23:00	86.72
2019-06-01 00:20:00	70.49
2019-06-06 00:22:00	68.86
2019-06-12 00:22:00	69.45
2019-06-19 00:23:00	88.36
2019-07-04 00:38:00	65.43
2019-07-10 00:27:00	66.21
2019-07-18 00:18:00	58.64
2019-07-31 00:24:00	60.6
2019-08-07 00:20:00	61.73
2019-08-14 00:20:00	56.22
2019-08-21 00:21:00	86.89
2019-08-29 00:20:00	64.15
2019-09-04 00:21:00	62.12
2019-09-11 00:22:00	73.85
2019-09-25 00:25:00	50.45
2019-10-02 00:37:00	50.91
2019-10-12 00:26:00	53.1
2019-10-16 00:30:00	52.28
2019-10-23 00:24:00	47.64
2019-10-30 00:20:00	51.45
2019-11-13 00:50:00	70.08
2019-11-20 00:45:00	75.38
2019-11-27 00:25:00	71.47
2019-12-04 00:24:00	60.09
2019-12-11 00:20:00	55.83
2019-12-18 00:25:00	62.15
2019-12-25 00:38:00	60.34

## Sheet: XFG
time	mole fractions
2018-08-15 06:40:00	263.06
2018-08-23 08:25:00	372.48
2018-08-29 08:05:00	301.44
2018-09-05 08:43:00	394.66
2018-09-12 08:43:00	385.68
2018-09-19 08:30:00	330.66
2018-09-26 08:08:00	729.37
2018-10-03 08:17:00	197.29
2018-10-11 08:18:00	534.49
2018-10-17 08:22:00	913.47
2018-10-24 08:17:00	716.56
2018-10-31 08:35:00	149.17
2018-11-07 08:34:00	464.46
2018-11-14 08:24:00	769.56
2018-11-21 08:33:00	1078.87
2018-11-28 08:50:00	378.76
2018-12-05 08:18:00	793.33
2018-12-12 08:22:00	571.4
2018-12-17 08:17:00	525.3
2018-12-26 08:35:00	856.73
2019-01-02 08:33:00	580.89
2019-01-09 08:33:00	1226.28
2019-01-16 08:33:00	1199.71
2019-01-23 08:11:00	480.4
2019-01-30 08:11:00	307.57
2019-02-06 08:27:00	212.27
2019-02-27 08:31:00	390.02
2019-03-06 08:11:00	478.9
2019-03-13 08:17:00	818.28
2019-03-20 08:25:00	438.54
2019-04-03 08:20:00	601.73
2019-04-10 08:22:00	274.36
2019-04-17 08:26:00	552.29
2019-05-01 08:26:00	726.34
2019-05-08 08:24:00	251.55
2019-05-15 08:17:00	338.5
2019-05-29 08:55:00	121.53
2019-06-05 08:11:00	670.52
2019-06-12 08:10:00	521.28
2019-06-19 08:14:00	303.17
2019-06-26 08:17:00	769.32
2019-07-03 08:19:00	66.68
2019-07-17 08:31:00	510.87
2019-07-24 08:26:00	1354.63
2019-08-07 08:34:00	382.5
2019-08-14 08:11:00	733.24
2019-11-06 08:40:00	627.5
2019-11-13 08:11:00	1250.75
2019-11-20 08:16:00	615.22
2019-11-27 08:40:00	648.29
2019-11-30 08:17:00	353.08
2019-12-04 08:11:00	258.81
2019-12-11 08:31:00	166.67
2019-12-25 08:26:00	1217.57

## Sheet: XGL
time	mole fractions
2011-07-20 05:56:00	37.94
2011-08-31 06:33:00	35.13
2011-09-28	64.69
2011-10-05 06:30:00	56.85
2011-10-12 06:37:00	35.78
2011-11-09 06:42:00	33.21
2011-11-16 06:32:00	34.73
2011-11-23 06:47:00	31.6
2011-11-30 06:43:00	55.82
2011-12-07 06:57:00	42.42
2011-12-14 06:27:00	44.25
2011-12-22 06:28:00	34.63
2011-12-28 06:38:00	36.13
2012-01-07 06:53:00	41.6
2012-01-11 06:47:00	44.8
2012-01-19 06:57:00	44.74
2012-01-25 06:29:00	42.87
2012-02-01 06:37:00	45.8
2012-02-22 06:30:00	39.09
2012-03-02 06:27:00	40.97
2012-03-08 06:33:00	42.54
2012-03-17 06:34:00	41.4
2012-03-21 06:33:00	41.95
2012-03-28 06:46:00	55.67
2012-04-04 06:14:00	40.69
2012-04-11 06:27:00	41.47
2012-04-29 06:23:00	54.59
2012-05-23 06:36:00	61.72
2012-06-05 06:34:00	51.97
2012-06-06 06:39:00	66.56
2012-06-13 06:33:00	66.21
2012-06-22 06:40:00	45.67
2012-07-13 06:26:00	54.62
2012-07-20 06:21:00	61.24
2012-07-25 06:45:00	63.88
2012-08-08 06:21:00	159.21
2012-08-24 06:39:00	68.13
2012-09-26 06:30:00	64.23
2012-11-21 06:51:00	41.34
2012-11-28 06:33:00	44.52
2012-12-05 06:25:00	39.15
2012-12-12 06:29:00	56.09
2012-12-27 06:34:00	52.73
2013-01-03 06:46:00	45.43
2013-01-11 06:21:00	58.18
2013-01-16 06:52:00	47.16
2013-01-23 06:33:00	47.35
2013-01-30 06:56:00	40.23
2013-02-06 06:34:00	37.05
2013-02-13 06:17:00	34.8
2013-02-20 06:22:00	47.94
2013-02-27 06:30:00	41.34
2013-03-13 06:31:00	52.93
2013-03-20 06:42:00	54.55
2013-03-27 06:25:00	49.17
2013-04-03 06:27:00	53.64
2013-04-15 06:36:00	59.37
2013-04-18 06:14:00	59.75
2013-04-24 06:15:00	56.03
2013-05-01 06:28:00	51.8
2013-05-08 06:14:00	58.99
2013-05-24 06:24:00	53.46
2013-05-31 06:26:00	51.26
2013-06-12 06:26:00	58.33
2013-06-19 06:36:00	44.04
2013-06-26 06:46:00	54.19
2013-07-04 06:19:00	50.68
2013-07-11 06:19:00	46.42
2013-07-21 06:18:00	49.6
2013-07-24 06:23:00	48.44
2013-07-31 06:43:00	54.42
2013-08-07 06:59:00	49.73
2013-08-14 06:18:00	57.25
2013-08-22 06:38:00	114.52
2013-09-09 06:32:00	74.56
2013-09-27 06:22:00	48.8
2014-01-01 06:35:00	62.66
2014-01-08 06:29:00	50.67
2014-01-15 06:24:00	61.21
2014-01-22 06:30:00	43.18
2014-01-29 06:26:00	48.35
2014-02-05 06:32:00	45.98
2014-02-13 06:35:00	54.77
2014-02-19 06:33:00	47.84
2014-02-26 06:35:00	50.22
2014-03-05 06:25:00	53.04
2014-03-12 06:38:00	46.65
2014-03-19 06:32:00	48.12
2014-03-26 06:26:00	52.12
2014-04-02 06:32:00	57.25
2014-04-09 06:44:00	66.27
2014-04-16 06:37:00	62.21
2014-05-12 03:08:00	48.78
2014-05-14 06:30:00	59.93
2014-08-20 06:31:00	98.6
2014-08-27 06:40:00	60.11
2014-09-11 06:22:00	52.06
2014-10-08 06:37:00	53.94
2014-10-22 06:24:00	51.9
2014-11-05 06:22:00	47.29
2014-11-19 06:13:00	55.96
2014-11-26 06:33:00	48.42
2014-12-03 06:27:00	64.07
2014-12-18 06:28:00	65.93
2014-12-24 06:24:00	44.77
2015-01-01 06:26:00	48.61
2015-01-21 06:21:00	53.8
2015-01-28 06:43:00	65.53
2015-02-04 06:44:00	62.6
2015-02-11 06:39:00	61.52
2015-02-25 06:32:00	50.19
2015-03-06 06:22:00	56.6
2015-03-18 06:21:00	57.17
2015-04-01 06:20:00	60.54
2015-04-08 06:48:00	54.77
2015-04-15 06:21:00	52.14
2015-04-22 06:15:00	61.08
2015-04-29 06:22:00	65
2015-05-07 06:29:00	69.8
2015-05-13 06:21:00	63.96
2015-05-20 06:24:00	125.82
2015-05-27 06:34:00	64.88
2015-06-03 06:26:00	131.13
2015-06-17 06:13:00	69.79
2015-06-24 06:26:00	47.85
2015-07-01 06:23:00	73.89
2015-07-08 06:19:00	64.45
2015-07-22 06:38:00	104.09
2015-07-30 06:17:00	63.81
2015-08-13 06:17:00	73.11
2015-08-19 06:47:00	67.46
2015-09-03 06:21:00	71.96
2015-09-11 06:26:00	67.53
2015-09-17 06:14:00	106.32
2015-09-28 07:22:00	62.78
2015-10-21 06:33:00	57.77
2015-10-28 06:17:00	72.4
2015-11-04 06:16:00	49.94
2015-11-11 06:20:00	63.05
2015-11-18 06:24:00	49.55
2015-11-25 06:43:00	44.8
2015-12-03 06:38:00	59.68
2015-12-09 06:28:00	67.9
2015-12-17 06:19:00	56.47
2015-12-23 06:27:00	58.85
2015-12-30 06:36:00	62.75
2016-01-22 06:36:00	86.07
2016-01-27 06:22:00	69.75
2016-02-03 06:36:00	77.44
2016-02-10 06:34:00	90.41
2016-02-17 06:18:00	71.03
2016-02-26 06:54:00	57.95
2016-03-02 06:32:00	53.72
2016-03-10 06:25:00	59.42
2016-03-17 06:38:00	57.16
2016-03-24 06:16:00	65.83
2016-03-30 06:46:00	55.73
2016-04-06 06:13:00	54.24
2016-04-13 06:37:00	62.61
2016-04-20 06:43:00	51.72
2016-04-27 07:04:00	68.16
2016-05-04 06:36:00	59.27
2016-05-11 06:30:00	52.95
2016-05-19 06:27:00	58.05
2016-05-26 06:35:00	51.48
2016-06-01 06:29:00	60.84
2016-06-09 06:37:00	49.72
2016-06-18 06:14:00	44.19
2016-06-22 06:33:00	55.27
2016-07-04 06:13:00	101.42
2016-07-09 06:48:00	51.47
2016-07-15 06:32:00	60.3
2016-07-20 06:41:00	73.37
2016-07-27 07:14:00	48.19
2016-08-03 06:37:00	75.07
2016-08-10 06:51:00	124.97
2016-08-31 06:12:00	124.71
2016-09-08 06:48:00	75.89
2016-09-14 06:15:00	238.06
2016-09-25 06:27:00	136.97
2016-09-28 06:16:00	127.52
2016-10-06 06:46:00	72.78
2016-10-15 06:35:00	73.47
2016-10-19 06:40:00	48.66
2016-10-27 06:31:00	65.5
2016-11-02 06:36:00	51.35
2016-11-09 06:34:00	63.08
2016-11-16 06:33:00	47.75
2016-11-23 06:35:00	41.58
2016-11-30 06:15:00	49.44
2016-12-07 06:38:00	46.64
2016-12-21 06:15:00	57.35
2016-12-28 06:39:00	51.17
2017-01-04 06:15:00	61.37
2017-01-12 06:33:00	68.75
2017-01-18 06:17:00	46.27
2017-01-25 06:16:00	56.24
2017-02-02 06:34:00	58.67
2017-02-08 06:23:00	57.33
2017-02-16 06:40:00	54.08
2017-02-23 06:16:00	58.14
2017-03-01 06:16:00	61.57
2017-03-01 06:42:00	63.14
2017-03-08 06:39:00	61.45
2017-03-15 06:15:00	56.96
2017-03-22 06:37:00	54.58
2017-03-29 06:14:00	60.62
2017-04-05 06:30:00	59.1
2017-04-12 06:31:00	77.48
2017-04-19 06:16:00	56.63
2017-04-27 06:26:00	59.63
2017-05-10 06:17:00	64.39
2017-05-17 06:45:00	75.85
2017-05-24 06:17:00	73.36
2017-06-01 06:57:00	94.49
2017-06-07 06:27:00	57.8
2017-06-14 06:18:00	58.05
2017-06-28 06:28:00	49.13
2017-07-12 06:18:00	92.38
2017-07-26 06:22:00	100.96
2017-08-02 06:14:00	93.89
2017-08-14 06:13:00	76.42
2017-08-16 06:18:00	97.89
2017-08-27 06:16:00	62.9
2017-08-30 06:15:00	143.23
2017-09-07 06:13:00	76.14
2017-09-13 06:11:00	80.94
2017-09-20 06:13:00	47.93
2017-09-27 06:36:00	75.39
2017-10-25 06:15:00	70.69
2017-11-08 06:14:00	56.3
2017-11-15 06:15:00	41.07
2017-11-22 06:16:00	49.09
2017-11-29 06:22:00	49.68
2017-12-06 06:16:00	55.87
2017-12-13 06:13:00	54.62
2017-12-20 06:11:00	85.78
2017-12-27 06:11:00	48.33
2018-01-04 06:16:00	57.06
2018-01-10 06:15:00	54.21
2018-01-17 06:19:00	47.96
2018-01-24 06:09:00	43.17
2018-01-31 06:24:00	59.63
2018-02-07 06:20:00	88.4
2018-02-14 06:19:00	66.89
2018-02-21 06:16:00	52.25
2018-03-07 06:50:00	65.05
2018-03-14 06:21:00	53.63
2018-03-21 06:17:00	56.01
2018-03-28 06:18:00	139.57
2018-04-04 06:21:00	66.41
2018-04-11 06:04:00	70.62
2018-04-18 06:16:00	59.76
2018-04-25 06:21:00	55.45
2018-05-09 06:18:00	71.47
2018-05-16 06:17:00	60.85
2018-05-23 06:22:00	85.16
2018-06-06 06:17:00	82.83
2018-06-13 06:24:00	79.88
2018-06-20 06:48:00	80.63
2018-07-02 06:19:00	86.228
2018-07-04 06:19:00	135.85
2018-07-14 06:12:00	95.96
2018-07-25 06:16:00	129.64
2018-08-05 06:17:00	126.6
2018-08-11 06:15:00	123.04
2018-08-15 06:32:00	182.19
2018-08-30 06:17:00	148.72
2018-09-05 06:21:00	130.31
2018-09-13 06:17:00	88.17
2018-09-19 06:32:00	352.12
2018-09-26 06:16:00	73.15
2018-10-03 06:30:00	71.04
2018-10-10 06:22:00	54.25
2018-10-17 06:18:00	58.11
2018-10-24 06:36:00	48.95
2018-10-31 06:34:00	53.53
2018-11-07 06:16:00	57.06
2018-11-14 06:15:00	59.01
2018-11-21 06:14:00	53.32
2018-11-28 06:19:00	49.32
2018-12-05 06:47:00	55.64
2018-12-12 06:21:00	60.16
2018-12-20 06:26:00	61.38
2018-12-26 06:14:00	57.87
2019-01-09 06:18:00	58.89
2019-01-16 06:12:00	59.86
2019-01-31 06:11:00	62.4
2019-02-06 06:11:00	55.42
2019-02-13 06:16:00	55.74
2019-02-22 06:18:00	66.5
2019-02-27 06:15:00	64.78
2019-03-13 06:16:00	72.23
2019-03-20 06:15:00	61.23
2019-04-06 06:20:00	64.95
2019-04-11 06:11:00	87.66
2019-04-24 06:18:00	66.03
2019-05-02 06:15:00	152.47
2019-05-15 06:16:00	90.53
2019-05-22 06:16:00	183.72
2019-06-05 06:14:00	75.03
2019-06-12 06:11:00	73.07
2019-06-19 06:15:00	65.02
2019-07-03 06:11:00	64.08
2019-07-11 06:22:00	58.59
2019-07-26 06:20:00	104.96
2019-08-02 06:11:00	126.04
2019-08-07 06:14:00	93.51
2019-08-14 06:20:00	71.82
2019-08-21 06:18:00	111.26
2019-08-28 06:30:00	252.94
2019-09-11 06:14:00	135.59
2019-09-18 06:22:00	68.82
2019-10-02 06:15:00	108.1
2019-10-23 06:20:00	77
2019-11-06 06:16:00	60.82
2019-11-20 06:23:00	61
2019-11-27 06:12:00	82.2
2019-12-04 06:14:00	61.48
2019-12-12 06:47:00	62.56
2019-12-18 06:25:00	65.79
