# Supplementary material for: Rapid increase in dichloromethane emissions from China inferred through atmospheric observations
Source: Nat Commun. 2021 Dec 14;12:7279. doi: 10.1038/s41467-021-27592-y (PMC8671471; doi:10.1038/s41467-021-27592-y)
Supplement: Supplementary file 5 — Supplementary Data 2 [file 41467_2021_27592_MOESM5_ESM.xlsx]

## Sheet: Results
year	CHINA_prior	CHINA_mean	CHINA_16%	CHINA_84%	CHINA_2.5%	CHINA_97.5%	Beijing_prior	Beijing_mean	Beijing_16%	Beijing_84%	Beijing_2.5%	Beijing_97.5%	Tianjin_prior	Tianjin_mean	Tianjin_16%	Tianjin_84%	Tianjin_2.5%	Tianjin_97.5%	Hebei_prior	Hebei_mean	Hebei_16%	Hebei_84%	Hebei_2.5%	Hebei_97.5%	Shanxi_prior	Shanxi_mean	Shanxi_16%	Shanxi_84%	Shanxi_2.5%	Shanxi_97.5%	Inner Mongolia_prior	Inner Mongolia_mean	Inner Mongolia_16%	Inner Mongolia_84%	Inner Mongolia_2.5%	Inner Mongolia_97.5%	Liaoning_prior	Liaoning_mean	Liaoning_16%	Liaoning_84%	Liaoning_2.5%	Liaoning_97.5%	Jilin_prior	Jilin_mean	Jilin_16%	Jilin_84%	Jilin_2.5%	Jilin_97.5%	Heilongjiang_prior
2011	240.973	231.013	212.912	245.458	199.251	264.4	2.92777	3.89438	3.13682	4.5251	2.54128	5.27278	3.39343	4.30119	3.37244	4.97197	2.78192	5.94089	15.0111	24.9468	22.1005	27.5486	19.6651	30.3704	9.27831	10.8295	7.04879	13.1062	5.09823	17.3557	8.83694	10.0269	5.9711	12.2406	4.21835	16.7857	9.00659	5.45932	3.90554	6.45366	3.00302	8.11275	5.67448	2.54197	1.51997	3.02608	1.08933	4.27931	11.7282
2012	242.409	271.577	247.263	290.657	229.837	317.08	2.94522	4.29733	3.32928	5.04776	2.63284	5.98198	3.41365	5.46162	4.19532	6.35586	3.37731	7.64474	15.1006	30.7941	26.8864	34.0775	23.7784	37.9073	9.33361	14.0954	8.20806	17.2206	5.68537	24.0543	8.8896	9.27593	5.61029	11.1298	4.11468	15.421	9.06027	9.1344	6.49821	10.8576	5.02227	13.742	5.70829	3.96725	2.55873	4.77676	1.84137	6.30632	11.7981
2013	263.177	456.363	412.441	500	372.741	539.668	3.19755	4.71676	3.15316	5.67836	2.34235	7.42438	3.70611	5.30946	3.14475	6.4805	2.1655	8.99503	16.3943	25.5408	19.728	29.4722	16.1719	35.6883	10.1332	12.2531	5.86618	15.0278	3.60654	23.0607	9.6512	12.9914	7.28675	15.638	5.00118	22.4954	9.83649	10.3568	6.55773	12.5638	4.69179	16.7833	6.19734	7.54555	5.5309	8.84495	4.33507	11.0103	12.8089
2014	285.306	452.219	413.998	482.79	385.098	522.629	3.46641	7.02829	4.95101	8.50983	3.75535	10.5771	4.01773	5.10686	3.19696	6.24784	2.25963	8.36191	17.7728	31.4466	25.115	35.9801	21.1951	42.6069	10.9853	13.8531	6.58087	16.929	4.01085	25.8589	10.4627	14.7727	8.39036	17.7124	5.90337	25.669	10.6636	9.27514	6.25855	11.2653	4.56351	14.5772	6.71844	6.46793	4.56219	7.66394	3.5021	9.74447	13.8859
2015	301.629	533.535	477.446	573.889	439.431	633.359	3.66473	7.42815	5.25352	8.91437	3.92361	11.1519	4.2476	6.69386	3.99486	8.21567	2.67984	11.1871	18.7896	35.2026	27.4358	40.4322	22.5248	48.9823	11.6138	21.958	9.38547	26.9211	5.576	43.272	11.0613	18.7572	9.91143	22.18	7.1315	33.7192	11.2737	13.1835	9.74259	15.5813	7.64768	19.149	7.10282	8.09409	6.20634	9.35879	5.05122	11.348	14.6803
2016	317.478	465.866	429.016	497.339	399.623	535.407	3.8573	8.89634	6.66566	10.7194	4.97631	12.8987	4.47078	7.21034	5.4597	8.43211	4.37927	10.2728	19.7769	46.8252	39.7364	52.4182	34.6275	59.4544	12.224	23.2176	13.6378	28.4554	9.28562	39.8899	11.6425	24.0867	13.8245	28.8739	10.2364	40.9895	11.866	11.1238	7.8478	13.2037	6.08074	16.7593	7.47603	5.31059	3.66481	6.46418	2.67197	8.24788	15.4517
2017	337.931	556.689	521.851	589.802	490.076	624.513	4.10579	8.80623	7.48803	10.1342	6.22302	11.4414	4.75881	5.96068	3.84374	7.28728	2.71372	9.59124	21.051	32.3267	26.112	36.9391	21.8018	43.1245	13.0115	21.043	11.8445	25.504	8.25899	36.5442	12.3926	15.0572	9.14559	18.4269	6.23961	25.1011	12.6305	13.4477	8.63876	16.4134	6.27689	21.4322	7.95766	3.66425	2.54259	4.49109	1.83471	5.63659	16.4472
2018	356.897	511.388	482.87	536.231	459.351	564.652	4.33623	4.5528	3.63183	5.26498	2.98602	6.16728	5.02589	6.7109	5.1482	8.00619	4.03337	9.60011	22.2325	47.0156	42.5992	51.2655	38.3367	55.4538	13.7418	22.8836	12.1309	29.389	6.92773	40.0334	13.0881	12.5344	7.75856	15.2357	5.49102	20.4875	13.3394	8.61895	5.95198	10.4363	4.32827	13.2357	8.40428	3.92732	2.48479	4.87205	1.65546	6.27746	17.3702
2019	379.31	628.003	599.09	657.646	570.593	685.887	4.60854	3.8819	3.01615	4.56966	2.37099	5.43937	5.34151	6.30082	4.25182	7.74587	3.06197	9.78927	23.6287	66.8319	59.8074	74.2353	52.4418	80.8263	14.6048	17.1547	8.51216	21.29	5.23735	31.7293	13.91	18.5275	11.3175	22.8469	7.86539	30.741	14.1771	10.8965	7.10031	13.5215	5.01424	17.4677	8.93206	3.56381	2.41726	4.37918	1.72004	5.55385	18.4611
[truncated: 143 more columns]
